# Supplementary material for: The Experience of Embodiment Scale: An examination of its psychometric properties in women from the Republic of Cyprus
Source: PLoS One. 2024 May 20;19(5):e0303268. doi: 10.1371/journal.pone.0303268 (PMC11104586; doi:10.1371/journal.pone.0303268)
Supplement: S2 File — (CSV) [file pone.0303268.s003.csv]

Sex	Age	BMI	Ethnicity	Height	Weight	Education	EES1	EES2	EES3	EES4	EES5	EES6	EES7	EES8	EES9	EES10	EES11	EES12	EES13	EES14	EES15	EES16	EES17	EES18	EES19	EES20	EES21	EES22	EES23	EES24	EES25	EES26	EES27	EES28	EES29	EES30	EES31	EES32	EES33	EES34	BAS1	BAS2	BAS3	BAS4	BAS5	BAS6	BAS7	BAS8	BAS9
1	19	53.7846462763097	1	1.67	150	3	3	2	2	4	2	2	2	3	4	4	3	3	4	5	2	4	3	5	5	5	1	5	5	5	5	3	4	3	4	2	2	4	3	5	4	3	5	4	3	2	5	4	3
1	32	42.9383009644603	2	1.74	130	5	3	2	2	3	4	2	2	2	2	1	2	2	2	3	2	4	3	4	5	4	5	4	4	4	3	4	2	2	2	2	2	2	2	2	3	3	4	2	3	3	4	2	2
1	43	46.0600907029479	1	1.68	130	3	5	5	4	2	5	5	1	5	5	4	5	3	4	5	4	4	5	2	4	5	4	5	4	5	5	5	4	4	5	4	4	5	4	4	5	5	5	5	3	5	5	5	5
1	43	47.1766584409929	1	1.66	130	5	4	4	5	2	4	4	2	2	4	2	3	3	2	4	5	3	2	4	4	4	4	4	4	4	4	4	3	4	3	4	3	3	3	2	3	3	5	3	4	4	4	4	3
1	35	44.811753902663	1	1.65	122	3	3	1	1	5	3	2	2	1	1	1	1	1	1	1	1	1	1	1	3	1	1	3	3	1	1	1	1	1	1	1	1	1	3	3	1	1	1	1	1	1	1	1	1
1	47	40.5624661979448	1	1.72	120	4	4	4	5	2	4	4	3	4	4	5	4	5	5	5	5	4	4	4	5	5	5	5	5	5	4	4	5	4	5	4	5	5	4	4	5	4	5	5	5	5	5	4	5
1	38	42.0153355974931	2	1.69	120	4	1	1	2	5	3	2	1	1	1	1	1	1	1	4	2	2	2	4	5	2	2	3	4	2	2	4	1	3	3	2	2	2	2	5	1	1	3	1	2	1	1	2	1
1	38	43.0277170210477	2	1.67	120	4	3	2	4	4	2	2	1	5	4	2	3	2	2	2	4	2	2	3	2	2	1	3	2	3	3	4	2	2	4	3	3	4	4	2	3	3	3	3	3	3	3	3	3
1	33	44.6162998215348	2	1.64	120	3	2	2	2	5	5	4	2	2	4	3	2	3	1	2	1	1	1	2	3	4	4	4	3	5	5	4	3	2	3	2	2	4	2	4	2	2	4	2	1	1	1	2	1
1	49	46.875	1	1.6	120	4	4	4	5	3	5	5	3	4	3	4	3	3	5	5	5	5	3	3	5	5	4	4	4	5	5	4	4	5	5	4	5	4	3	5	3	3	5	4	3	4	4	5	4
1	35	39.7923875432526	1	1.7	115	3	3	2	2	4	2	4	1	2	4	4	3	2	2	4	3	4	2	5	5	3	2	3	4	3	2	3	2	4	4	4	2	2	3	2	4	3	4	3	3	2	3	4	3
1	28	40.7454648526077	1	1.68	115	5	3	2	2	4	4	4	1	3	2	2	2	5	2	2	1	2	2	4	4	5	5	4	4	4	3	4	4	4	4	4	4	4	3	4	3	3	2	2	2	2	3	3	3
1	49	40.7454648526077	2	1.68	115	3	4	4	3	3	4	5	3	4	5	3	4	5	3	4	5	4	4	3	5	3	5	5	5	5	5	5	5	4	3	3	5	5	5	3	5	5	5	5	5	5	5	5	5
1	51	34.5679012345679	1	1.8	112	3	4	4	4	4	2	2	2	3	4	3	3	4	4	5	2	3	2	2	4	5	5	4	4	5	5	5	5	5	5	5	4	5	2	4	3	4	4	3	2	2	4	4	4
1	46	39.6825396825397	1	1.68	112	5	1	1	2	5	5	4	1	1	2	4	2	2	2	3	1	1	1	1	5	4	4	3	4	4	5	4	4	4	3	3	4	4	1	2	1	1	3	2	2	2	3	3	1
1	48	39.6825396825397	1	1.68	112	4	3	3	4	4	4	3	2	3	3	4	3	4	2	4	4	3	2	3	4	4	2	2	2	3	4	4	2	3	2	2	3	4	2	4	3	4	3	3	3	3	3	5	3
1	45	41.7780119688359	1	1.63	111	3	3	3	4	3	2	2	3	2	2	4	2	4	2	2	4	3	3	3	4	4	4	4	4	3	2	4	2	4	2	3	3	4	3	3	3	2	3	3	3	2	3	3	2
1	38	38.9739229024943	1	1.68	110	5	4	3	3	4	2	2	1	2	4	2	3	2	2	4	1	3	3	3	2	4	3	4	3	4	4	4	2	3	4	4	2	4	4	2	2	2	2	2	2	2	2	3	3
1	29	39.4420739359604	1	1.67	110	4	4	4	4	1	4	4	2	4	4	5	4	5	4	4	5	4	3	3	5	4	4	5	4	5	4	4	5	5	5	5	4	4	4	4	4	5	5	5	4	5	5	5	5
1	47	39.4420739359604	2	1.67	110	3	2	3	3	3	4	4	2	3	4	5	3	4	2	3	5	4	3	4	5	4	4	4	4	4	4	4	4	3	3	4	4	4	3	4	3	3	2	3	2	3	3	4	3
1	36	41.4016334826301	2	1.63	110	5	3	3	3	3	5	5	4	3	3	5	2	5	1	5	5	5	3	4	5	5	5	5	5	5	5	5	4	5	5	1	5	5	5	3	4	4	3	3	5	3	3	4	3
1	39	39.5558136159094	1	1.66	109	4	4	3	2	5	1	3	1	1	3	1	3	1	1	3	2	1	3	5	2	5	5	4	5	3	5	4	1	3	3	3	3	5	5	1	3	3	5	3	4	3	4	3	1
1	45	39.8961195378072	2	1.63	106	4	3	3	3	4	4	4	2	2	2	2	3	2	2	2	4	4	2	4	4	2	2	3	2	3	3	3	3	2	2	2	3	3	3	4	3	3	3	3	3	3	3	3	3
1	44	33.8972107438017	2	1.76	105	3	4	4	4	2	4	4	1	4	4	4	4	4	4	4	5	3	4	4	5	5	5	4	5	5	5	5	5	5	5	5	5	5	5	3	5	5	5	5	5	5	5	5	5
1	39	39.5197410516015	2	1.63	105	4	2	2	3	5	4	3	2	2	3	2	2	2	2	2	2	2	2	1	5	3	2	2	2	2	2	2	2	2	2	2	2	2	1	4	1	1	2	1	1	2	1	2	2
1	49	34.7489057435932	2	1.73	104	3	3	3	3	4	4	4	2	3	3	4	3	4	2	4	5	4	3	2	4	5	2	4	4	4	3	3	3	4	4	4	4	3	2	5	3	3	3	3	2	3	3	4	3
1	55	38.2001836547291	1	1.65	104	4	2	2	2	4	4	4	2	2	2	3	2	2	3	4	2	3	3	4	5	4	4	3	4	4	4	3	4	4	3	3	3	4	4	3	3	2	3	3	4	3	2	3	2
1	32	37.5	2	1.65	102	5	5	5	5	4	2	2	1	2	2	1	2	2	2	2	4	5	2	4	4	2	2	5	4	4	3	4	2	2	2	2	2	4	4	3	4	2	2	2	3	4	2	2	3
1	42	37.465564738292	1	1.65	102	3	3	4	4	3	4	4	2	3	4	3	3	4	4	4	4	3	3	3	4	4	4	4	4	4	4	4	3	4	4	4	4	3	3	4	4	4	4	4	3	4	4	4	4
1	45	37.0982552800735	1	1.65	101	4	3	3	3	4	4	4	1	2	2	3	2	3	4	4	5	2	2	2	4	4	3	4	4	3	4	4	2	4	4	4	4	4	2	3	3	2	3	2	3	3	3	3	3
1	44	30.8641975308642	1	1.8	100	4	4	4	5	1	4	4	3	4	4	4	4	3	4	3	3	3	3	4	3	4	4	4	4	4	4	4	4	3	3	3	3	3	4	4	4	4	4	4	4	4	3	4	4
1	28	31.9193079894028	1	1.77	100	3	2	2	2	5	4	4	1	1	1	2	1	1	2	2	5	5	2	4	4	4	3	4	4	4	4	4	2	2	3	4	4	4	2	2	2	2	5	2	2	2	5	2	2
1	35	33.0294622803541	1	1.74	100	3	2	3	4	3	4	4	2	2	3	4	3	4	4	3	4	3	3	3	4	4	3	4	2	4	3	3	4	3	3	3	4	4	3	3	3	3	3	4	3	3	3	4	3
1	29	33.802055164954	2	1.72	100	4	3	2	2	4	5	4	1	2	4	2	3	5	2	3	3	3	2	2	1	4	5	5	5	3	4	4	4	3	4	5	5	5	3	2	4	2	4	3	4	4	5	3	3
1	45	33.802055164954	2	1.72	100	4	2	2	3	4	2	2	2	2	2	2	2	2	2	3	2	2	2	2	2	4	2	2	4	3	3	3	2	2	2	2	3	2	2	2	3	2	1	1	2	1	1	3	1
1	50	33.802055164954	1	1.72	100	5	3	3	4	2	4	4	2	2	4	4	3	4	3	4	5	4	3	4	3	4	4	5	4	5	4	5	4	4	5	4	3	4	4	3	4	3	3	3	4	3	3	5	5
1	29	34.1985568209022	2	1.71	100	4	4	4	4	2	5	4	2	4	4	5	4	4	5	5	5	5	5	5	3	5	5	5	2	5	4	5	3	5	5	5	5	5	4	5	5	4	5	5	4	4	4	5	4
1	30	34.6020761245675	2	1.7	100	5	4	4	4	2	4	4	2	3	3	4	4	4	4	4	2	2	2	4	4	4	2	4	4	4	4	4	4	4	4	4	2	4	4	4	4	4	4	4	4	4	4	4	3
1	29	35.0127796645776	2	1.69	100	5	4	4	4	2	3	4	2	3	3	4	3	3	4	4	5	5	3	5	4	3	4	4	4	4	4	4	3	2	5	5	4	4	4	4	5	3	4	4	4	4	3	4	4
1	29	35.4308390022676	2	1.68	100	4	3	3	2	3	4	4	2	3	4	4	4	4	2	3	2	4	3	4	4	4	3	4	3	4	4	4	2	3	4	3	3	4	3	2	3	3	4	3	4	3	4	3	2
1	48	35.4308390022676	2	1.68	100	3	5	4	2	4	4	4	1	1	1	3	2	1	2	2	2	2	2	1	5	5	5	4	4	3	4	5	1	1	2	2	2	4	1	4	1	3	2	2	2	3	2	3	2
1	29	35.8564308508731	1	1.67	100	4	1	1	3	4	5	3	1	2	3	2	2	1	2	5	1	1	1	1	2	5	1	2	2	2	3	4	5	5	5	5	1	4	1	2	2	2	3	2	2	2	2	2	2
1	28	36.7309458218549	2	1.65	100	4	3	2	2	5	3	3	1	2	2	1	2	1	1	4	1	3	2	1	4	2	1	5	1	3	5	5	3	5	5	5	4	5	3	3	3	1	5	2	3	3	3	3	3
1	31	36.7309458218549	1	1.65	100	5	4	4	4	2	4	4	3	4	4	3	4	4	4	4	4	3	4	4	5	4	4	4	4	4	4	4	4	4	4	4	4	4	4	5	4	4	3	4	5	5	4	4	4
1	35	36.7309458218549	1	1.65	100	4	4	4	4	2	4	3	2	3	3	3	3	3	2	4	2	4	3	4	3	4	2	4	4	4	4	3	3	3	4	3	3	3	4	3	4	4	4	4	4	5	4	4	4
1	57	36.7309458218549	2	1.65	100	4	3	3	3	1	2	2	4	3	3	4	3	4	4	4	5	5	4	4	4	4	4	4	4	4	3	4	4	4	3	4	4	4	3	4	3	3	4	3	2	3	3	4	5
1	33	37.180249851279	1	1.64	100	4	2	2	3	4	2	2	2	1	3	2	2	3	1	2	2	3	2	2	5	2	3	2	2	1	3	2	2	2	2	2	2	2	1	3	2	1	2	1	2	1	1	1	1
1	24	37.6378486205729	1	1.63	100	4	2	1	2	5	2	2	1	2	3	3	2	3	2	3	3	3	3	4	4	2	4	4	4	3	2	1	2	4	3	4	3	3	3	4	3	2	3	1	4	1	3	2	2
1	47	39.0625	2	1.6	100	5	5	5	5	2	4	4	2	4	3	5	3	4	3	5	5	5	4	4	5	5	5	5	5	5	5	5	4	4	4	5	4	4	3	5	5	4	3	4	4	4	4	4	4
1	56	39.0625	1	1.6	100	3	3	3	3	3	3	3	4	2	2	2	2	2	3	4	2	4	2	4	4	3	2	4	3	3	3	3	2	3	4	3	3	2	3	3	3	1	2	2	2	2	2	3	2
1	32	35.4978665423644	1	1.67	99	5	2	3	4	3	4	4	2	2	2	1	2	2	2	5	4	4	2	3	4	5	5	5	5	4	4	4	4	5	5	5	4	2	3	4	3	2	4	2	3	3	3	3	3
1	33	35.4978665423644	2	1.67	99	5	3	3	3	3	3	4	2	2	3	2	2	2	3	3	3	3	2	3	4	4	3	3	4	3	4	4	3	4	4	3	4	4	4	5	5	3	3	2	4	2	3	4	3
1	35	35.9268398896792	2	1.66	99	5	3	2	2	4	3	4	2	3	4	2	3	2	4	4	5	3	2	2	3	4	4	3	3	4	4	3	2	3	3	2	3	4	2	3	4	3	2	3	3	3	3	3	2
1	40	33.9100346020761	1	1.7	98	5	2	3	2	4	3	3	2	2	4	2	3	4	1	5	2	3	3	4	4	5	5	5	5	5	4	4	4	4	4	5	3	4	4	3	5	3	4	3	5	3	5	4	5
1	33	35.1393022338556	1	1.67	98	5	3	3	3	4	4	4	2	2	4	3	3	4	3	3	5	5	3	4	3	3	3	4	3	3	4	4	3	3	3	3	4	4	3	3	3	3	4	3	3	3	3	4	3
1	40	36.4366448542534	2	1.64	98	5	4	3	2	4	2	2	1	2	5	4	2	3	1	4	2	2	4	4	2	4	4	5	5	5	5	3	3	4	4	4	4	3	3	2	5	2	4	2	3	3	4	4	2
1	50	36.8850916481614	2	1.63	98	4	2	2	2	2	5	5	2	4	4	2	2	4	2	4	5	5	3	2	4	4	4	5	4	5	5	5	4	4	4	4	5	5	2	4	1	3	4	3	2	4	3	5	3
1	31	37.3418686175888	2	1.62	98	4	1	3	1	5	1	2	1	1	3	1	1	1	1	1	1	1	1	1	5	1	1	5	3	3	5	5	3	1	1	1	3	3	2	1	3	1	1	1	3	1	1	2	1
1	35	37.8071833648393	1	1.61	98	5	3	3	3	4	3	3	1	1	2	2	2	2	1	2	3	4	1	4	5	4	3	4	4	3	4	2	1	1	2	2	2	3	2	1	2	1	3	2	2	1	2	2	2
1	29	39.2565294023394	2	1.58	98	4	3	4	4	3	4	3	2	3	3	3	3	3	2	4	2	2	3	3	2	4	3	3	2	3	4	3	3	3	4	2	4	3	3	3	3	3	3	2	3	3	3	3	3
1	50	36.1323346757499	1	1.63	96	4	3	3	4	4	3	4	1	2	3	1	3	5	2	5	2	2	3	4	4	5	4	4	4	4	3	4	3	5	5	4	4	3	4	2	4	3	5	3	4	3	4	5	3
1	41	37.5	2	1.6	96	4	4	4	4	1	4	4	2	4	4	3	4	3	5	5	5	5	4	3	3	4	4	4	4	5	4	4	4	4	4	4	4	4	3	3	4	4	4	4	4	4	4	5	4
1	34	30.6689049586777	2	1.76	95	5	3	3	4	1	1	1	5	2	1	2	2	4	5	2	3	5	1	5	5	2	3	4	2	3	5	5	5	2	2	4	5	4	4	4	3	2	5	3	1	2	3	3	2
1	20	32.8719723183391	1	1.7	95	3	4	4	5	3	5	4	2	5	5	3	5	4	3	5	5	5	4	3	5	5	5	5	5	5	5	5	3	5	5	3	5	5	4	3	5	4	5	4	5	5	5	5	5
1	40	32.8719723183391	1	1.7	95	3	3	3	2	4	3	2	1	2	2	2	2	2	3	2	2	3	1	2	4	4	4	4	4	3	3	3	3	2	2	3	4	3	2	4	3	2	3	2	2	2	2	2	2
1	47	33.6592970521542	1	1.68	95	5	5	5	5	2	5	5	5	5	3	4	4	5	5	5	5	5	4	4	5	5	5	5	5	5	5	5	5	3	3	4	5	5	4	5	5	4	4	5	4	5	5	5	5
1	46	34.8943985307622	2	1.65	95	3	4	3	3	3	3	3	2	4	3	1	3	3	1	4	3	3	5	3	3	3	2	4	2	3	3	3	1	1	3	1	2	4	4	3	4	3	3	3	3	3	5	5	3
1	36	35.3212373587151	2	1.64	95	5	3	3	3	4	4	4	2	2	2	3	2	4	3	4	2	2	2	4	4	4	4	4	4	3	4	4	4	4	4	4	4	4	2	4	3	2	3	2	3	2	3	3	3
1	45	35.7559561895442	1	1.63	95	5	3	3	3	3	3	4	2	2	4	2	2	2	3	4	4	4	2	4	2	4	4	4	4	4	4	4	2	1	2	2	3	4	4	2	3	2	2	2	4	2	2	4	3
1	29	36.6498206087728	2	1.61	95	4	3	3	3	4	4	3	2	3	3	2	3	2	2	2	5	3	3	3	4	3	2	3	3	3	2	3	3	3	3	2	5	3	3	3	3	3	3	3	4	4	4	3	3
1	38	36.6498206087728	1	1.61	95	5	3	2	3	4	4	3	2	2	2	3	3	2	4	3	5	1	1	2	4	4	4	4	4	4	4	4	3	3	3	3	4	4	2	3	3	2	2	2	2	2	2	3	2
1	40	36.6498206087728	2	1.61	95	5	1	1	2	5	3	3	1	1	1	4	2	2	1	4	2	2	2	2	4	5	2	2	3	2	2	3	2	4	3	4	3	2	1	4	2	2	3	1	2	1	1	2	1
1	31	37.109375	2	1.6	95	4	3	3	4	4	4	4	1	3	4	3	2	3	2	3	2	3	3	4	3	4	2	4	3	4	4	4	3	2	2	3	2	4	4	4	4	3	4	3	4	4	4	3	3
1	43	34.9494348602023	1	1.64	94	2	2	2	2	5	4	3	2	1	1	2	1	3	1	2	2	3	2	1	5	2	2	4	4	1	1	2	1	2	2	2	2	2	2	3	1	1	1	1	1	1	1	1	1
1	30	30.0232438016529	1	1.76	93	5	4	4	4	2	4	4	3	4	3	4	3	5	2	4	5	5	3	4	4	4	4	4	3	5	4	4	5	5	5	4	4	4	3	4	4	5	4	5	3	5	4	5	5
1	26	30.3673469387755	1	1.75	93	4	3	3	4	1	3	5	3	4	4	4	3	5	4	3	5	5	4	3	3	5	3	3	3	4	4	4	4	3	4	3	3	4	5	4	4	4	3	4	4	4	4	4	3
1	52	32.1799307958478	1	1.7	93	4	3	3	3	3	4	4	3	3	3	4	3	4	3	4	5	5	3	3	4	4	3	4	3	3	3	3	3	4	3	3	3	4	3	4	3	3	3	3	2	3	2	3	3
1	46	32.5618850880571	2	1.69	93	5	2	2	2	4	5	4	2	2	2	3	2	2	4	4	4	4	3	2	4	4	4	4	4	2	2	2	2	4	4	4	4	2	2	2	3	3	4	3	3	2	3	3	2
1	41	34.1597796143251	1	1.65	93	5	4	4	4	3	4	4	3	3	3	3	3	3	3	4	1	2	2	2	4	4	3	3	3	4	3	3	3	3	3	3	3	3	2	4	3	3	3	3	3	4	4	4	4
1	45	36.328125	1	1.6	93	5	2	2	3	5	1	2	2	1	3	1	1	1	2	2	2	2	3	4	4	4	2	2	3	3	4	4	3	2	3	3	3	3	2	2	3	1	1	1	2	1	2	3	1
1	33	39.2140327205262	1	1.54	93	5	2	2	2	4	4	2	2	2	2	2	2	2	2	4	4	4	2	2	4	4	5	4	4	4	4	4	1	1	2	2	2	4	2	2	3	2	5	2	3	2	3	4	1
1	56	33.7924701561065	1	1.65	92	3	4	4	4	4	4	4	1	4	4	5	4	5	2	4	4	5	4	5	4	5	5	5	5	5	4	5	5	5	4	4	5	5	5	5	5	4	4	4	4	5	5	5	4
1	33	35.9375	2	1.6	92	5	3	3	2	4	4	4	2	2	3	3	3	2	2	3	4	4	3	2	4	4	3	4	2	4	4	4	3	3	3	3	4	4	3	2	3	2	2	3	2	2	2	3	2
1	34	37.3240293723883	1	1.57	92	4	3	1	4	5	5	3	1	1	3	4	2	4	3	2	2	4	1	2	5	5	4	4	4	5	5	5	1	1	1	3	4	3	3	5	2	3	1	3	1	3	3	4	3
1	38	37.8040762656147	2	1.56	92	5	3	2	3	4	2	4	2	3	2	2	2	2	3	2	2	3	2	5	2	4	4	4	4	5	5	5	3	2	3	4	5	5	4	4	3	2	3	3	4	3	4	4	3
1	33	38.2934443288241	2	1.55	92	4	4	4	4	4	2	3	2	1	4	2	1	1	1	4	2	3	2	2	5	4	4	4	4	3	2	4	1	2	3	2	4	2	3	3	2	1	2	1	2	1	2	2	2
1	44	39.8199445983379	2	1.52	92	3	1	1	2	5	3	3	3	1	3	2	1	4	2	5	4	4	3	3	4	5	4	5	4	4	3	3	1	3	3	3	4	3	2	3	2	1	2	1	3	1	2	2	1
1	59	31.6608996539792	1	1.7	91.5	3	4	4	4	2	4	4	2	4	4	4	4	4	4	3	5	3	4	3	3	4	4	4	4	4	4	4	4	3	3	2	4	4	3	4	4	4	5	4	4	5	4	5	4
1	48	29.0547520661157	1	1.76	90	3	3	4	4	5	3	4	4	4	4	2	4	3	2	2	2	2	3	2	4	4	2	4	3	4	4	5	3	2	2	4	1	5	5	4	3	3	3	3	2	2	3	3	3
1	34	30.0711684319556	1	1.73	90	4	4	4	4	2	4	4	2	5	5	5	4	4	5	4	4	4	4	2	4	4	4	4	4	4	4	4	4	3	4	5	4	4	4	2	4	4	5	4	4	4	5	3	3
1	27	30.4218496484586	1	1.72	90	4	3	3	3	5	3	2	2	3	4	1	3	4	2	4	2	5	3	4	4	5	5	5	4	4	5	4	1	4	5	4	4	4	4	2	3	3	4	3	3	3	4	3	3
1	42	30.4218496484586	1	1.72	90	4	4	3	5	2	1	4	2	4	5	4	4	5	2	5	5	5	4	4	4	4	5	4	5	5	5	5	5	5	5	5	5	5	4	4	4	4	5	4	4	4	5	5	4
1	46	30.7787011388119	2	1.71	90	3	4	4	5	1	4	5	2	4	4	2	3	5	4	5	5	3	4	5	4	4	5	5	5	5	5	5	5	5	5	5	5	5	3	3	5	4	5	3	3	4	5	3	3
1	48	31.1418685121107	1	1.7	90	5	4	3	4	2	4	4	4	4	4	4	4	5	5	4	4	4	3	4	4	4	5	5	4	5	5	4	4	4	3	4	4	4	4	3	4	4	4	4	4	4	4	5	4
1	56	31.5115016981198	1	1.69	90	4	3	2	3	4	4	4	2	2	2	4	2	3	4	3	3	5	2	4	5	4	4	4	4	3	3	4	2	1	1	1	3	2	4	4	3	2	3	2	2	3	2	3	3
1	44	31.8877551020408	2	1.68	90	4	5	5	4	2	2	4	4	4	4	4	4	5	4	4	5	5	4	5	4	5	5	4	5	5	3	4	4	4	4	5	5	4	5	2	5	5	5	5	5	5	5	5	5
1	20	32.2707877657858	1	1.67	90	3	5	4	4	3	5	4	2	3	3	2	4	5	2	4	4	3	3	4	5	5	5	4	5	4	3	3	3	3	2	1	3	4	2	5	4	4	4	4	4	3	4	5	4
1	37	32.2707877657858	1	1.67	90	4	3	3	1	5	3	4	2	3	4	1	1	3	2	3	1	3	2	1	3	4	1	5	4	1	5	5	1	3	3	1	4	5	3	3	2	2	5	4	3	3	4	3	2
1	32	33.0578512396694	2	1.65	90	5	1	2	2	4	3	2	1	2	2	2	2	3	2	2	3	4	3	4	4	4	4	4	4	4	4	4	4	2	3	2	4	4	3	2	3	2	3	2	3	2	3	3	2
1	38	33.0578512396694	1	1.65	90	4	1	1	4	2	5	3	2	2	2	3	2	2	2	4	3	3	1	2	5	3	3	3	2	4	3	3	3	3	2	2	2	3	2	3	2	1	2	2	1	1	1	2	1
1	40	33.0578512396694	2	1.65	90	3	4	4	4	3	3	4	2	3	4	2	4	4	2	4	4	3	3	3	4	3	2	4	3	3	3	4	3	4	4	4	3	3	3	3	4	4	4	4	4	4	4	4	4
1	37	33.4622248661511	2	1.64	90	5	4	4	4	2	5	5	5	4	4	3	4	4	3	4	5	5	4	3	5	5	4	5	5	5	5	4	5	4	4	4	5	4	4	5	4	4	4	4	4	4	4	4	4
1	31	34.2935528120713	2	1.62	90	4	3	2	2	5	2	2	2	3	3	2	2	2	1	4	2	3	2	3	4	3	1	3	2	2	3	3	1	2	3	2	2	3	3	2	3	2	3	2	3	2	2	3	3
1	48	35.15625	1	1.6	90	5	4	4	5	1	4	4	2	4	2	5	3	3	4	4	5	3	3	4	5	5	4	4	5	5	5	5	5	5	5	5	5	4	3	5	3	4	3	4	4	3	4	5	4
1	42	36.0519147572504	2	1.58	90	3	2	2	4	4	5	4	3	2	2	4	2	5	3	3	5	5	2	4	4	4	4	4	4	3	4	4	4	3	3	3	4	4	4	3	3	2	3	2	3	3	3	4	2
1	44	36.5126374295103	2	1.57	90	3	4	3	3	4	3	4	2	2	4	1	3	2	4	4	5	5	4	4	2	4	4	4	4	4	4	5	3	2	2	3	3	4	4	3	5	3	3	2	2	3	3	3	3
1	38	37.9490639230899	2	1.54	90	4	3	3	3	4	4	2	1	1	2	2	2	2	1	4	2	3	1	2	5	2	1	3	3	4	2	3	2	2	1	1	1	1	2	3	3	3	3	2	2	1	1	1	1
1	46	30.0838290968091	1	1.72	89	4	3	3	3	2	4	4	3	3	3	3	4	4	4	5	5	5	3	4	4	5	5	4	4	5	5	5	5	5	5	5	5	4	3	4	4	4	3	4	4	4	4	4	4
1	36	33.4976852723098	2	1.63	89	4	3	3	3	4	3	3	1	3	4	1	3	3	2	5	4	3	4	2	3	5	1	4	1	5	4	5	1	4	4	2	3	4	3	1	4	3	3	3	3	3	3	3	3
1	55	37.044745057232	1	1.55	89	4	5	5	4	2	5	5	2	4	4	5	4	4	4	5	5	5	4	4	5	5	4	4	4	5	5	5	5	5	5	5	5	4	4	4	5	5	5	4	5	5	5	5	5
1	41	27.7742709253882	1	1.78	88	5	4	4	4	2	4	4	3	3	4	3	4	4	4	5	5	5	4	4	4	5	5	5	5	4	4	4	4	5	4	5	5	5	4	3	4	4	4	4	4	4	4	4	4
1	49	28.4090909090909	2	1.76	88	5	4	5	5	2	5	5	3	4	4	5	5	5	4	3	5	5	5	4	4	5	4	5	5	5	5	5	3	2	3	3	4	5	3	5	5	4	5	5	4	5	5	5	5
1	26	31.1791383219955	1	1.68	88	5	4	4	5	2	5	5	2	4	4	3	4	5	5	5	4	4	4	5	2	4	4	5	4	4	3	5	4	5	5	5	4	4	5	4	5	4	5	5	4	5	5	4	4
1	55	29.7527444341849	1	1.71	87	3	3	3	5	2	3	3	2	4	4	4	3	4	2	5	5	5	3	5	5	4	4	5	4	4	4	4	4	5	5	5	4	3	5	4	5	4	5	4	4	4	4	5	4
1	55	31.1950948402596	1	1.67	87	5	4	4	4	2	3	3	4	4	4	4	4	4	4	4	5	5	4	2	5	4	4	4	4	4	4	4	4	4	3	3	4	4	4	5	4	4	4	4	4	4	3	4	4
1	38	32.3468173706127	1	1.64	87	4	2	2	2	4	4	4	2	2	2	2	2	2	2	4	2	2	2	2	4	4	4	4	4	4	3	2	2	4	3	3	4	2	1	2	2	2	3	2	2	3	2	3	1
1	43	33.5635199259288	2	1.61	87	5	5	5	5	3	5	5	3	5	2	3	5	5	3	5	5	5	4	4	4	5	5	5	5	5	5	4	4	5	5	5	5	5	5	5	5	5	5	5	5	5	5	5	5
1	40	33.984375	2	1.6	87	4	3	3	3	4	2	2	2	1	2	3	2	4	3	2	4	4	3	2	3	5	4	2	3	3	3	4	4	3	2	2	4	4	2	2	3	2	2	3	2	2	2	3	3
1	37	30.4705215419501	2	1.68	86	4	2	2	2	4	2	3	2	2	4	2	2	4	4	4	2	2	2	2	5	1	4	4	4	3	5	4	2	4	4	4	4	4	2	3	2	2	4	3	2	2	2	3	3
1	48	31.5886134067952	1	1.65	86	4	4	4	4	2	4	4	4	3	3	4	3	4	4	4	4	5	4	3	4	4	2	4	4	5	4	4	4	4	2	3	2	3	3	4	5	3	4	4	4	3	3	4	4
1	41	34.449607434706	2	1.58	86	4	2	2	2	3	5	3	2	2	3	3	2	2	2	4	2	3	3	2	4	3	2	3	3	4	2	3	2	4	4	3	2	3	1	4	3	2	3	3	3	3	3	2	3
1	32	34.8898535437543	2	1.57	86	5	3	2	2	5	3	3	1	1	2	1	1	2	2	3	4	4	3	3	4	4	4	4	4	3	3	2	2	4	4	4	3	2	3	2	3	2	3	2	3	2	2	3	3
1	29	28.075042938301	1	1.74	85	5	3	3	3	2	4	4	3	4	4	4	3	5	2	3	3	3	4	4	5	5	2	4	2	4	4	4	4	3	4	2	2	4	4	4	4	4	4	4	4	4	4	4	4
1	45	29.4117647058824	1	1.7	85	5	4	4	5	1	4	5	2	4	4	3	5	5	3	4	3	5	3	3	4	5	3	4	4	5	5	5	3	4	3	3	5	4	3	3	4	5	3	4	4	5	5	4	4
1	54	30.1162131519274	2	1.68	85	4	3	4	4	2	4	3	2	4	4	4	4	4	4	4	5	4	4	4	4	4	5	4	4	5	5	4	5	4	4	4	2	5	4	3	3	4	3	4	4	3	3	5	5
1	19	30.4779662232421	1	1.67	85	3	5	5	5	3	4	4	3	3	4	3	3	4	2	3	3	3	3	3	4	4	3	3	3	4	3	4	4	3	3	3	3	3	4	4	4	4	4	4	4	4	4	3	4
1	29	31.2213039485767	1	1.65	85	4	3	3	2	5	3	4	2	2	2	2	1	3	3	3	1	3	1	3	4	3	2	3	3	3	4	4	2	4	4	3	3	2	3	3	3	2	3	2	2	2	2	2	2
1	52	31.2213039485767	1	1.65	85	4	4	4	4	1	5	4	4	4	5	5	5	5	5	4	5	5	4	5	4	5	4	4	5	5	5	5	5	4	3	4	5	5	3	5	5	5	5	5	4	5	5	5	5
1	55	31.2213039485767	2	1.65	85	4	2	2	2	4	4	4	4	2	2	4	2	2	2	2	2	3	2	4	4	2	2	4	2	2	2	2	2	2	2	2	2	2	2	4	2	2	2	2	2	2	2	2	2
1	49	31.6032123735872	1	1.64	85	5	4	4	5	2	4	4	2	3	2	2	3	2	2	4	2	2	3	4	4	5	4	4	5	3	3	3	2	4	4	5	5	4	4	3	4	4	3	3	4	3	3	3	3
1	30	32.3883554336229	2	1.62	85	3	3	3	4	2	4	4	3	4	4	4	4	5	5	5	5	5	4	4	4	4	4	4	4	4	3	4	4	4	4	3	4	4	4	4	5	4	4	4	4	4	4	4	4
1	51	33.203125	2	1.6	85	5	4	4	4	1	4	4	2	4	3	5	3	4	4	4	4	4	2	2	4	4	2	4	4	4	4	4	4	4	4	4	4	3	2	4	3	4	4	4	3	4	4	4	4
1	33	35.3798126951093	2	1.55	85	5	2	3	3	5	4	3	1	2	4	2	2	2	2	2	2	3	3	2	2	4	4	4	4	3	4	4	2	4	4	4	4	4	3	2	4	2	3	2	3	3	3	4	3
1	39	35.3798126951093	2	1.55	85	4	3	3	3	4	4	4	1	2	3	3	2	1	2	2	2	2	1	2	4	3	3	3	3	4	4	4	2	1	1	3	3	3	3	2	2	2	3	2	2	2	2	3	2
1	50	35.8407825940293	1	1.54	85	3	4	4	5	2	4	4	2	3	3	3	2	3	4	3	5	2	3	4	4	3	2	4	3	3	3	4	4	4	2	4	3	3	4	3	3	3	2	3	3	3	3	3	3
1	35	30.1194019147334	1	1.67	84	4	4	3	2	4	1	2	1	3	3	1	3	1	2	3	2	1	3	1	3	2	1	2	2	3	3	3	2	2	3	2	1	3	1	3	3	3	3	3	3	2	3	2	2
1	35	30.8539944903581	2	1.65	84	5	3	2	4	2	4	4	4	4	4	4	4	5	5	4	5	5	3	3	4	4	4	2	4	4	3	4	4	4	4	4	4	4	3	4	5	4	5	5	3	5	5	5	5
1	51	27.1020408163265	1	1.75	83	4	4	4	4	2	4	4	2	4	4	4	4	4	4	4	5	4	3	4	4	4	4	4	4	4	3	4	4	4	4	4	4	4	4	4	4	5	5	5	5	5	5	5	5
1	63	29.4075963718821	1	1.68	83	4	3	3	3	2	3	3	2	3	3	3	3	3	3	3	4	4	3	4	4	4	4	4	4	4	4	4	3	3	3	3	4	4	4	3	3	3	3	3	3	3	3	3	3
1	47	29.7608376062247	1	1.67	83	4	4	2	2	4	4	4	2	2	2	2	3	2	2	2	5	5	3	2	4	2	2	2	3	4	4	4	2	2	2	2	2	2	2	4	2	2	4	3	2	4	3	4	2
1	41	26.4721074380165	1	1.76	82	5	1	1	2	4	5	4	2	2	2	2	2	2	4	3	2	3	3	2	3	4	3	4	3	4	4	4	2	2	1	2	4	4	2	4	3	2	2	2	3	1	3	4	2
1	43	27.0841590698903	2	1.74	82	6	2	2	2	4	3	3	2	2	3	2	2	2	2	2	3	4	1	2	4	4	4	3	4	3	2	2	3	2	3	2	4	3	3	4	2	2	3	2	2	2	2	3	3
1	45	27.7176852352623	2	1.72	82	4	4	4	3	3	4	4	3	3	3	3	3	4	4	4	5	5	4	5	4	5	4	4	4	4	3	3	4	4	4	4	4	4	4	4	4	3	4	3	4	3	4	4	3
1	58	27.7176852352623	1	1.72	82	4	3	2	3	4	4	3	2	2	1	3	2	4	4	4	5	5	2	3	5	4	3	4	4	3	3	4	2	2	2	4	4	3	2	3	3	3	3	2	2	2	3	3	2
1	38	28.3737024221453	2	1.7	82	5	4	5	4	2	4	4	1	3	3	4	4	5	5	5	4	5	3	4	5	5	5	4	5	5	5	5	4	4	4	4	5	5	3	3	4	4	5	4	4	4	4	5	4
1	50	28.3737024221453	2	1.7	82	3	4	5	5	2	5	5	3	4	5	5	4	5	5	5	5	4	4	2	3	4	4	4	5	4	5	5	5	5	5	5	5	5	3	5	4	4	4	4	4	4	3	4	4
1	38	29.4022732977159	2	1.67	82	5	3	3	4	2	4	3	2	4	4	2	3	4	4	5	4	5	3	4	4	5	4	4	4	4	4	4	4	5	5	4	5	4	3	5	4	3	3	3	4	3	4	4	4
1	33	29.7575845550878	1	1.66	82	4	3	4	4	1	4	4	2	5	3	5	4	5	5	5	5	5	4	3	3	4	5	5	5	5	5	5	5	5	5	5	5	5	3	2	4	4	5	5	5	5	4	5	4
1	43	29.7575845550878	1	1.66	82	4	4	4	4	2	4	4	4	4	4	5	4	5	4	4	5	5	4	3	5	4	4	4	4	4	4	4	5	4	4	4	4	4	4	4	4	4	4	4	4	5	5	5	4
1	51	31.6345819991513	2	1.61	82	3	4	4	4	3	4	4	2	4	4	4	3	2	2	4	5	4	4	4	4	4	4	4	5	4	4	4	3	5	4	4	4	3	3	4	4	3	4	4	4	4	4	5	4
1	26	32.03125	1	1.6	82	3	4	4	4	3	4	4	3	4	3	4	4	4	3	4	4	4	4	3	3	3	1	4	2	4	3	3	5	4	4	3	2	3	4	2	4	4	5	4	3	4	5	4	4
1	43	32.4354258138523	1	1.59	82	4	3	4	4	4	4	4	2	3	3	2	3	4	2	4	2	3	4	2	3	4	4	4	5	4	4	4	4	4	4	4	4	4	3	3	4	4	4	3	4	4	4	4	4
1	36	32.8473001121615	2	1.58	82	4	3	2	1	4	4	4	1	2	4	4	3	4	4	3	5	2	2	2	4	3	4	4	4	4	4	4	4	3	3	3	4	4	3	4	3	3	4	3	3	3	3	3	3
1	34	29.0437089892072	1	1.67	81	6	2	4	4	5	3	2	1	2	4	2	2	2	4	4	2	2	2	2	4	5	4	4	4	3	2	3	3	1	2	3	2	2	4	2	3	2	3	3	4	3	2	2	2
1	40	31.640625	1	1.6	81	5	4	4	4	2	5	4	3	4	4	4	4	4	4	5	4	4	4	2	4	5	4	4	3	5	5	5	5	5	5	1	5	5	3	4	4	4	5	4	3	5	5	5	5
1	42	31.640625	2	1.6	81	5	4	4	4	4	4	4	2	3	3	2	2	2	2	3	2	3	3	4	4	4	4	4	4	4	3	4	3	4	4	4	2	3	3	3	4	3	4	3	3	3	3	4	3
1	44	26.1224489795918	1	1.75	80	5	4	4	5	2	4	4	2	5	5	5	4	5	5	4	2	4	3	2	5	5	5	4	5	5	5	5	5	5	3	2	5	5	3	5	3	4	4	4	3	5	5	5	4
1	34	26.7299274950717	1	1.73	80	4	4	4	4	2	4	2	2	3	4	2	3	5	2	5	5	5	3	4	3	4	5	4	5	4	2	3	2	5	4	2	5	4	4	5	4	3	4	2	4	2	4	5	2
1	37	26.7299274950717	2	1.73	80	4	4	4	3	3	4	3	3	3	4	2	3	2	2	2	3	3	3	4	5	3	3	4	3	3	4	4	2	2	3	3	2	3	3	2	4	3	4	3	4	3	4	4	3
1	32	27.0416441319632	2	1.72	80	5	4	4	4	2	4	4	4	4	4	4	4	4	4	4	5	5	3	4	4	5	4	4	5	5	5	5	4	3	3	3	4	4	3	5	4	5	4	5	4	5	5	5	5
1	53	27.0416441319632	1	1.72	80	3	4	4	4	1	5	5	3	5	5	5	5	5	5	5	5	5	5	4	4	5	5	5	5	5	5	5	5	5	5	5	5	5	5	3	5	5	5	5	5	5	5	5	5
1	27	27.681660899654	1	1.7	80	4	3	3	2	4	4	4	2	2	3	2	3	3	4	4	2	2	2	2	4	4	4	4	4	3	5	4	2	4	4	4	2	4	3	2	4	3	4	4	4	4	4	4	3
1	28	27.681660899654	2	1.7	80	4	5	5	5	1	4	5	3	4	5	3	4	5	5	5	5	5	5	5	5	5	5	5	5	5	5	5	5	5	5	5	5	5	5	2	5	4	4	5	4	4	5	5	4
1	49	27.681660899654	1	1.7	80	4	4	4	5	2	4	3	3	3	3	4	4	5	5	3	5	5	3	3	5	4	4	5	5	4	4	3	5	2	3	4	4	3	3	5	3	3	2	3	3	4	3	4	4
1	42	28.0102237316621	1	1.69	80	4	3	4	5	2	4	4	5	5	5	4	4	5	5	4	5	5	5	5	3	5	5	4	4	5	4	5	5	5	4	4	4	5	5	3	5	5	4	5	5	5	5	5	5
1	45	28.0102237316621	2	1.69	80	2	5	5	5	1	5	5	3	5	5	5	5	5	5	5	5	5	5	5	5	5	5	4	5	5	5	5	5	5	5	5	5	5	5	4	5	5	5	5	5	5	5	5	5
1	32	28.3446712018141	1	1.68	80	4	2	2	3	3	4	4	2	2	2	4	2	3	2	3	4	4	2	4	4	2	2	4	4	2	2	2	4	3	3	4	3	2	4	3	3	3	3	3	4	2	4	3	3
1	48	28.3446712018141	1	1.68	80	4	4	4	4	3	4	5	2	4	3	3	4	4	4	4	4	3	3	3	4	3	4	4	4	5	4	5	3	5	4	4	4	3	3	3	4	4	4	4	3	4	4	3	4
1	43	28.6851446806985	1	1.67	80	3	5	5	4	1	5	3	1	2	5	5	2	4	4	5	4	1	2	1	3	5	2	4	2	5	3	5	4	5	5	5	5	5	2	4	5	3	4	3	3	4	3	5	4
1	50	28.6851446806985	2	1.67	80	5	4	4	5	1	4	3	4	4	4	4	4	4	4	5	5	5	5	4	4	4	4	5	5	5	4	5	4	4	4	4	4	4	2	4	5	4	4	4	5	5	4	5	4
1	32	29.3847566574839	1	1.65	80	5	2	2	3	5	4	3	2	1	3	3	2	3	2	4	2	4	1	3	4	4	4	4	4	4	3	2	2	3	2	2	5	4	3	2	3	2	3	1	2	3	2	4	2
1	37	29.3847566574839	1	1.65	80	4	5	5	4	2	4	5	3	3	4	4	3	4	3	4	4	4	3	3	4	4	4	4	4	4	4	4	4	4	4	4	4	3	3	4	3	3	4	4	3	3	4	4	3
1	38	29.3847566574839	1	1.65	80	4	3	3	3	4	2	2	3	2	4	2	2	3	3	4	5	5	3	3	4	4	4	4	3	4	3	4	3	4	4	4	4	4	3	2	3	3	3	3	3	3	3	3	3
1	40	29.3847566574839	1	1.65	80	4	4	4	4	1	5	4	4	5	5	5	5	5	5	5	5	5	5	5	2	5	5	5	5	5	5	5	5	5	5	5	5	5	5	5	5	5	4	5	5	5	5	5	5
1	41	29.3847566574839	1	1.65	80	5	3	2	2	4	2	2	3	2	2	3	3	2	2	5	5	5	2	3	4	4	2	4	3	3	3	3	2	5	5	5	2	3	2	3	3	3	4	3	3	4	3	3	3
1	42	29.3847566574839	2	1.65	80	6	4	4	4	4	3	4	2	2	4	2	3	2	2	4	3	4	4	2	2	4	4	4	4	4	5	5	2	3	4	3	4	4	4	1	4	4	4	4	4	4	2	4	4
1	44	29.3847566574839	2	1.65	80	5	3	3	3	4	3	4	2	3	4	2	2	2	2	3	2	2	2	2	2	4	4	4	2	4	4	4	2	2	2	2	2	4	4	2	3	3	2	3	3	2	3	3	2
1	54	29.3847566574839	1	1.65	80	4	4	4	4	2	5	3	2	4	4	3	4	4	4	4	5	5	4	2	4	4	4	4	4	4	3	4	4	4	4	4	4	4	4	4	4	4	4	4	4	4	4	4	4
1	39	29.7441998810232	1	1.64	80	5	2	2	2	5	3	2	2	1	2	1	1	2	2	4	5	5	3	5	3	4	4	5	2	5	4	4	1	3	4	3	2	4	4	1	3	1	3	3	3	3	1	3	1
1	38	30.4831580551745	1	1.62	80	4	4	4	4	3	5	5	2	4	4	5	4	5	5	5	5	4	4	5	5	5	4	5	5	5	4	4	5	5	4	5	5	3	4	5	5	4	5	5	5	5	5	5	5
1	43	30.4831580551745	1	1.62	80	4	2	2	2	4	4	4	2	3	2	3	2	4	4	4	5	5	2	3	4	4	4	4	4	4	4	4	4	4	4	3	3	4	4	4	3	3	3	3	2	2	2	4	2
1	52	30.4831580551745	1	1.62	80	5	2	4	4	3	3	4	3	2	4	3	3	3	4	4	4	4	3	4	4	3	4	4	4	3	4	4	3	4	3	4	4	4	3	4	4	4	4	4	4	4	4	4	4
1	36	31.25	2	1.6	80	4	3	3	3	4	3	2	2	2	3	2	3	3	2	3	2	4	3	4	4	4	3	4	4	3	3	4	2	3	4	4	4	3	4	5	3	2	3	2	3	2	2	1	1
1	45	31.25	1	1.6	80	5	3	2	4	4	3	2	2	2	2	2	2	2	2	2	3	3	2	2	4	4	4	4	4	3	4	4	3	2	2	2	4	4	3	4	3	2	3	2	3	2	2	4	2
1	50	31.25	1	1.6	80	4	4	4	4	2	2	2	3	5	4	3	4	4	4	4	5	4	4	4	4	4	4	4	4	4	3	4	4	3	3	4	4	4	4	4	5	5	4	5	4	5	4	4	5
1	56	31.25	1	1.6	80	4	4	4	5	2	4	3	4	4	4	4	3	5	5	3	5	5	5	4	4	4	5	4	5	5	5	5	5	3	3	3	4	5	4	5	4	4	4	4	4	4	4	4	4
1	31	31.644317867173	1	1.59	80	3	3	3	4	3	4	4	3	3	5	4	3	4	2	5	3	3	4	4	4	4	2	4	4	4	3	3	4	5	5	5	3	4	3	4	5	4	4	4	4	4	4	3	3
1	36	32.4556777151203	1	1.57	80	4	3	2	2	5	2	2	1	1	2	2	2	2	4	2	3	4	1	1	5	2	2	4	5	3	1	2	3	2	2	3	1	2	2	4	2	1	3	1	1	1	1	2	2
1	33	33.2986472424558	1	1.55	80	5	2	2	4	2	2	2	2	2	2	4	2	2	2	1	2	2	2	2	4	4	2	2	2	2	4	4	2	2	2	2	2	4	2	4	3	2	3	2	3	2	2	2	2
1	40	33.2986472424558	2	1.55	80	5	2	2	2	2	3	4	3	1	3	5	2	3	1	1	4	4	3	2	3	4	3	5	5	5	5	5	3	2	1	5	4	4	1	3	3	2	1	1	1	1	1	5	1
1	42	27.9903628117914	1	1.68	79	4	4	4	4	2	4	4	2	4	4	3	4	4	4	3	5	5	4	4	3	4	4	4	4	4	3	4	4	3	3	3	4	4	4	4	4	4	4	4	4	4	4	4	4
1	28	28.3265803721898	1	1.67	79	4	3	3	4	4	4	4	2	3	5	3	3	4	3	3	5	4	3	4	4	4	4	4	4	4	4	3	3	2	3	2	4	3	3	2	4	3	3	3	3	2	3	3	3
1	41	28.3265803721898	1	1.67	79	5	4	4	4	3	1	2	3	3	4	3	4	4	4	4	5	5	3	2	4	4	4	4	4	4	4	4	4	4	4	4	4	4	4	3	5	4	4	4	4	5	5	5	4
1	45	30.859375	1	1.6	79	4	3	4	5	2	4	4	1	3	3	3	4	3	2	4	2	3	3	2	4	3	4	4	4	3	4	4	3	4	3	4	4	3	2	3	4	3	4	4	3	4	4	3	3
1	39	31.2487638938333	1	1.59	79	4	4	4	3	4	4	4	3	3	3	3	3	4	2	3	4	3	3	4	3	5	4	4	4	5	4	5	3	3	2	2	4	4	4	4	3	3	3	3	3	3	4	4	3
1	37	24.0740740740741	2	1.8	78	4	4	5	4	1	1	1	5	4	4	5	4	4	4	4	5	5	4	2	4	4	3	3	4	4	5	5	4	3	4	3	4	5	2	4	4	4	4	4	3	4	4	4	4
1	34	24.8970602317342	1	1.77	78	5	5	5	5	1	5	1	5	4	5	5	5	5	5	5	5	5	5	5	5	5	5	5	5	5	3	5	5	5	5	5	5	5	5	5	5	4	5	5	5	5	5	5	5
1	43	25.469387755102	1	1.75	78	5	4	4	4	1	4	4	2	3	3	5	3	5	5	4	5	5	3	4	5	5	5	5	5	4	4	4	4	4	3	4	4	4	4	5	3	4	5	4	4	4	5	5	4
1	34	25.7629805786762	1	1.74	78	4	2	3	3	3	4	2	4	2	3	3	3	4	4	4	5	5	4	5	4	4	5	4	4	4	4	4	4	3	3	4	5	5	4	4	5	3	3	3	3	3	3	4	4
1	35	25.7629805786762	1	1.74	78	4	3	4	3	4	2	4	3	3	3	2	2	4	4	4	4	3	3	4	4	4	4	4	2	4	4	3	3	3	3	4	4	3	2	4	3	3	3	3	3	3	3	3	3
1	33	26.0616793076949	2	1.73	78	5	4	4	5	1	4	4	4	4	5	2	3	5	4	5	5	4	3	5	3	4	4	4	4	5	4	4	4	4	5	5	4	5	3	4	4	3	3	3	3	4	4	4	4
1	43	26.3656030286641	1	1.72	78	4	2	2	3	4	2	2	2	2	4	4	3	4	4	4	5	5	3	4	4	5	4	4	5	4	4	4	4	4	4	4	4	4	4	3	3	3	3	3	4	3	4	3	3
1	30	26.6748743203037	1	1.71	78	4	4	4	5	1	4	3	4	4	4	5	4	5	5	5	5	5	4	2	4	5	4	4	3	5	5	5	5	5	4	3	4	4	3	4	5	4	5	5	4	5	5	5	4
1	52	26.9896193771626	1	1.7	78	5	4	4	4	2	4	4	2	4	3	4	3	3	4	4	4	4	4	2	4	4	4	4	5	4	4	4	4	3	4	4	2	3	2	5	4	4	4	4	3	4	3	4	4
1	37	27.3099681383705	2	1.69	78	5	4	4	5	2	3	3	2	4	4	4	4	3	4	4	4	4	4	2	4	4	3	4	4	4	4	4	4	4	4	4	4	4	3	3	5	4	4	4	3	4	4	4	4
1	46	27.6360544217687	1	1.68	78	3	4	4	4	2	4	4	2	4	4	4	4	4	4	4	4	4	4	4	3	4	4	4	4	5	5	5	4	4	4	4	4	4	4	4	5	5	5	5	5	5	5	5	5
1	60	27.6360544217687	1	1.68	78	5	5	5	5	1	5	4	5	5	5	5	5	5	5	4	5	5	5	4	4	5	5	5	5	5	5	4	5	5	4	5	5	4	5	5	5	4	4	4	5	5	5	5	5
1	41	28.3059950645957	1	1.66	78	4	4	3	4	1	4	4	3	4	4	5	4	5	4	4	5	5	4	4	5	5	4	3	4	5	4	4	5	4	3	3	5	4	4	4	4	5	5	5	4	5	5	5	4
1	50	28.3059950645957	1	1.66	78	5	5	5	5	1	3	3	4	2	2	2	3	4	2	5	5	5	3	4	4	4	5	5	5	5	5	5	4	5	3	4	4	4	4	3	5	4	4	4	4	5	5	5	4
1	56	29.0005948839976	1	1.64	78	4	3	4	3	2	5	4	2	4	4	3	4	4	3	4	4	4	3	3	3	4	4	4	4	4	4	4	4	4	4	4	4	4	4	2	5	5	5	4	4	5	4	3	4
1	32	29.3575219240468	1	1.63	78	5	3	3	4	3	4	4	2	3	3	4	3	3	2	4	5	5	4	4	3	4	4	4	4	4	3	3	3	4	4	4	4	4	4	4	4	3	5	3	4	3	3	3	3
1	40	29.3575219240468	1	1.63	78	4	3	3	3	5	5	4	2	2	3	5	2	2	1	4	5	4	4	2	5	1	5	5	5	4	3	5	4	5	5	4	2	5	2	2	3	1	3	2	2	2	3	4	3
1	37	29.7210791037951	2	1.62	78	4	2	3	4	4	4	4	2	3	4	2	4	4	4	5	5	4	3	4	2	4	4	4	3	4	3	4	2	4	5	4	3	4	3	2	4	3	4	4	3	4	4	4	3
1	53	30.46875	1	1.6	78	4	1	1	4	1	2	2	4	1	1	1	1	2	1	1	2	2	2	1	2	2	2	4	2	2	2	2	2	1	2	1	1	4	2	2	2	1	1	1	2	1	1	1	1
1	41	30.8532099204936	2	1.59	78	5	1	1	2	3	2	3	1	1	3	4	2	1	3	5	3	4	1	2	5	4	4	3	4	2	1	2	1	2	4	4	3	2	2	4	2	2	3	2	2	2	3	5	2
1	34	25.4326859558726	2	1.74	77	5	3	4	4	2	3	3	3	3	4	2	3	4	4	4	2	2	3	3	4	4	2	4	2	3	3	3	3	4	4	4	4	4	4	4	4	3	3	3	3	3	3	3	3
1	22	26.0275824770146	1	1.72	77	3	3	3	5	1	3	3	4	4	4	3	4	5	5	4	5	5	4	4	4	4	4	3	4	4	3	3	4	4	4	5	4	4	4	2	5	4	5	4	4	5	4	4	4
1	48	26.0275824770146	2	1.72	77	4	4	4	4	2	5	4	3	4	4	4	4	5	4	4	4	4	4	4	4	4	4	4	3	4	4	4	4	4	4	4	4	4	4	4	5	5	5	5	5	5	5	5	5
1	42	26.643598615917	2	1.7	77	4	2	2	4	2	3	3	2	2	1	4	2	3	2	2	5	5	3	3	4	4	4	4	3	4	4	4	4	3	3	3	3	3	3	3	3	3	2	2	3	4	3	4	3
1	35	27.6094517551723	2	1.67	77	4	4	4	4	1	3	4	4	4	4	4	4	4	4	5	5	5	4	4	5	4	4	4	4	4	4	4	4	4	4	4	4	4	4	4	5	4	4	4	4	4	4	5	5
1	46	27.6094517551723	2	1.67	77	3	2	2	2	4	3	2	2	2	2	2	2	2	2	2	4	4	1	2	5	3	4	3	4	2	2	2	2	3	2	2	2	2	2	4	2	2	3	2	2	2	2	2	2
1	38	28.2828282828283	1	1.65	77	4	2	2	2	4	4	2	2	2	4	2	2	3	4	5	3	3	3	3	5	4	4	4	4	4	4	3	4	5	4	4	4	4	3	4	3	3	3	3	3	3	3	3	3
1	40	28.2828282828283	1	1.65	77	4	4	4	3	3	2	2	3	3	4	2	3	3	2	3	3	4	3	4	4	4	3	4	4	4	4	4	4	4	3	3	5	4	2	4	3	3	4	4	3	3	4	3	3
1	45	28.2828282828283	2	1.65	77	5	2	3	4	2	4	4	4	4	4	4	4	4	4	4	5	5	4	3	5	4	4	4	4	4	4	4	4	4	5	4	4	4	3	3	4	4	4	4	4	4	4	4	4
1	39	29.7056440723737	1	1.61	77	4	3	2	3	4	4	2	2	4	3	4	3	2	2	5	2	2	2	3	4	5	4	4	4	4	4	4	4	4	4	4	4	4	3	2	4	4	4	4	3	4	4	3	4
1	32	30.078125	1	1.6	77	4	3	3	4	2	4	4	2	4	4	3	4	4	4	5	3	4	3	3	4	4	4	4	4	4	3	3	4	3	4	3	3	3	3	5	4	4	4	3	3	3	3	3	4
1	38	30.8444159589809	1	1.58	77	5	2	2	2	4	2	2	4	2	4	4	3	4	4	4	4	4	2	4	4	4	4	4	4	4	4	4	4	4	4	4	4	4	3	3	4	4	4	4	4	4	3	4	4
1	30	24.2586740719461	1	1.77	76	4	4	5	5	2	3	4	4	4	4	3	4	5	4	5	5	5	4	4	5	4	1	4	4	5	4	5	5	4	4	5	4	4	2	4	3	4	5	4	3	4	4	4	4
1	39	26.9274376417234	1	1.68	76	4	4	4	4	4	4	3	1	1	4	2	3	2	2	2	2	2	3	2	4	5	2	4	4	4	3	4	2	2	3	2	5	4	2	3	3	3	2	3	3	2	2	3	3
1	42	26.9274376417234	1	1.68	76	3	3	4	5	3	3	3	3	3	3	4	3	4	4	4	5	3	4	4	5	5	4	5	4	4	4	3	4	4	4	5	5	3	3	4	4	4	4	3	4	4	4	4	4
1	57	26.9274376417234	2	1.68	76	3	2	2	3	3	4	2	2	2	2	1	2	3	2	2	5	4	3	4	5	3	4	4	3	4	3	4	3	3	2	3	3	3	2	3	3	3	2	2	3	3	3	3	2
1	27	27.2508874466636	1	1.67	76	4	4	4	4	5	1	2	1	1	3	1	1	1	1	4	2	2	2	4	4	4	5	5	5	3	3	4	1	3	2	2	2	4	4	1	3	1	3	1	4	1	3	2	1
1	38	27.2508874466636	2	1.67	76	5	3	3	3	4	3	4	1	2	3	3	2	3	3	3	1	2	2	3	4	3	3	4	2	4	4	4	2	3	3	3	3	3	3	3	3	3	3	3	3	2	2	3	2
1	53	27.2508874466636	1	1.67	76	4	4	4	4	2	4	4	4	4	3	5	4	4	4	4	5	4	3	3	5	5	5	5	5	5	5	5	5	5	4	4	4	4	2	5	5	4	5	4	3	4	4	5	4
1	47	27.9155188246097	1	1.65	76	5	2	2	3	4	3	4	3	3	3	2	2	3	2	2	2	3	3	2	4	4	4	3	4	4	4	4	4	3	3	3	2	4	2	4	3	3	3	2	3	4	2	3	3
1	40	28.256989886972	1	1.64	76	5	2	2	3	5	4	4	2	2	3	3	2	4	4	2	2	3	2	3	4	4	4	4	2	4	2	3	2	2	2	4	4	3	2	4	3	2	3	3	2	3	3	3	3
1	49	28.256989886972	1	1.64	76	4	3	3	3	4	4	4	2	3	4	3	3	3	3	4	2	2	3	2	4	4	3	3	2	4	3	3	3	2	2	2	2	3	2	3	3	3	3	3	2	3	3	2	3
1	44	28.6047649516354	1	1.63	76	3	3	4	4	3	3	4	1	2	4	2	2	4	2	3	5	5	3	2	1	3	4	2	4	4	4	4	3	4	4	4	4	5	2	2	3	2	2	2	2	2	3	2	2
1	57	28.9590001524158	1	1.62	76	3	2	2	3	2	4	4	2	3	3	3	2	4	4	4	4	4	3	4	3	4	4	4	4	4	4	4	4	4	4	4	4	4	4	3	4	3	4	3	4	3	4	4	4
1	47	29.6875	2	1.6	76	3	3	2	4	3	2	2	3	3	3	4	3	3	2	4	5	4	3	4	4	4	4	4	4	4	4	4	4	4	4	4	5	4	4	3	5	4	4	4	4	4	5	4	4
1	54	29.6875	1	1.6	76	5	4	4	4	2	4	4	3	4	3	4	4	5	2	4	5	5	4	4	4	4	4	4	4	4	4	4	4	4	3	4	4	4	4	4	5	4	4	4	5	4	4	5	4
1	26	21.9138056975895	1	1.85	75	5	4	4	4	2	4	4	3	4	4	3	4	5	5	5	5	4	4	4	4	5	5	5	4	4	4	5	5	4	4	4	4	5	5	5	5	4	4	4	5	5	4	4	4
1	45	23.1481481481481	1	1.8	75	4	4	4	4	2	3	3	3	4	4	4	4	4	4	4	5	5	5	4	4	4	4	5	4	5	4	4	4	3	2	3	2	3	4	2	4	5	4	4	4	4	4	4	5
1	38	24.4897959183673	1	1.75	75	4	4	3	5	1	4	3	3	4	5	4	4	5	5	4	4	5	4	5	5	4	5	4	4	4	4	4	5	5	3	4	4	4	4	4	4	4	5	5	4	5	4	4	4
1	22	25.9515570934256	2	1.7	75	4	3	4	4	1	3	3	1	4	3	2	3	5	5	1	5	5	2	1	4	4	3	4	4	4	3	3	4	4	3	4	3	4	2	2	2	3	2	3	3	2	3	4	2
1	30	25.9515570934256	1	1.7	75	4	3	3	3	4	1	1	2	2	3	1	2	2	4	3	2	4	2	2	4	4	2	4	2	3	4	2	2	2	3	3	2	2	2	2	3	2	3	2	2	2	2	3	2
1	30	25.9515570934256	1	1.7	75	5	4	4	4	2	3	4	2	3	5	2	4	4	4	4	5	5	4	4	4	4	3	4	4	4	4	4	4	4	4	4	4	4	4	3	4	3	4	4	4	4	5	5	4
1	35	25.9515570934256	2	1.7	75	4	5	5	5	1	4	4	2	3	3	4	4	4	2	4	2	2	4	4	3	4	3	4	4	4	3	4	3	4	4	4	4	4	4	4	4	4	5	4	4	5	5	4	4
1	35	25.9515570934256	1	1.7	75	4	5	5	5	1	4	4	3	4	4	3	4	5	4	5	5	5	4	4	4	4	4	4	4	4	4	4	4	4	4	4	4	4	4	4	4	4	4	4	4	4	4	4	4
1	41	25.9515570934256	2	1.7	75	4	2	3	3	4	3	4	1	4	5	4	3	4	4	4	2	3	2	4	4	4	4	4	3	3	2	3	4	4	4	4	2	2	3	2	3	2	5	4	3	3	5	5	3
1	61	25.9515570934256	2	1.7	75	2	5	5	4	2	4	4	2	5	5	5	5	5	5	4	5	5	5	5	4	4	5	5	4	4	3	4	5	4	3	3	4	4	4	3	5	5	4	5	5	5	4	4	5
1	38	26.2595847484332	2	1.69	75	6	4	4	5	2	3	3	2	3	4	5	3	4	2	5	5	5	3	4	4	5	3	4	3	4	3	4	3	5	4	4	4	4	3	5	5	4	3	3	3	5	5	3	5
1	34	26.5731292517007	2	1.68	75	5	5	5	4	3	4	4	2	4	4	4	4	4	4	4	3	4	4	2	3	4	3	4	4	5	5	5	4	4	4	4	4	4	2	4	5	5	5	5	4	5	5	5	5
1	39	26.5731292517007	1	1.68	75	3	2	2	4	2	2	2	4	2	4	2	2	2	2	2	2	2	2	2	4	2	4	4	4	4	4	4	2	4	4	4	4	4	2	2	1	1	1	1	1	3	3	5	3
1	42	26.5731292517007	2	1.68	75	3	4	4	4	2	4	4	2	4	4	4	4	4	4	4	4	4	4	4	4	4	4	4	4	4	3	4	4	4	4	4	3	3	4	3	4	4	4	4	4	4	3	4	4
1	36	26.8923231381548	1	1.67	75	4	3	3	3	3	4	3	3	3	4	2	3	3	4	3	4	4	2	2	4	4	4	3	4	3	3	2	3	2	2	2	3	3	2	4	3	3	4	3	3	3	3	4	4
1	38	27.2173029467267	1	1.66	75	5	3	3	5	2	2	3	2	4	2	3	3	5	2	5	5	5	3	4	5	5	5	5	5	5	5	5	5	5	5	5	5	5	4	4	4	4	5	4	4	4	4	5	5
1	21	27.5482093663912	2	1.65	75	4	2	2	2	4	4	3	2	2	2	2	2	2	2	2	5	5	3	4	4	2	1	4	1	3	2	2	2	2	1	2	1	2	4	2	5	2	3	2	4	2	1	1	2
1	22	27.5482093663912	1	1.65	75	3	5	5	5	1	4	3	2	5	4	2	5	5	2	5	4	5	3	3	4	2	2	4	2	5	5	5	4	5	1	2	2	5	5	4	5	5	5	5	5	5	5	5	5
1	28	27.5482093663912	1	1.65	75	4	3	3	3	2	2	2	2	2	2	2	3	2	2	4	2	3	2	4	3	4	2	4	4	3	2	4	2	3	3	3	2	3	2	2	3	3	3	3	2	2	2	2	2
1	33	27.5482093663912	2	1.65	75	4	4	4	5	1	3	3	5	4	4	3	4	5	5	4	5	5	5	5	5	5	4	5	5	5	3	4	5	5	5	5	3	4	4	5	5	5	5	4	5	5	5	5	5
1	20	29.296875	1	1.6	75	3	3	4	4	4	3	2	2	3	4	2	3	4	2	4	2	4	3	2	4	4	3	4	4	3	3	4	2	4	4	2	3	3	2	3	3	3	3	2	2	3	3	2	2
1	33	29.296875	1	1.6	75	4	4	3	4	2	3	4	3	4	4	4	3	4	4	4	5	5	3	4	3	4	4	4	4	4	4	4	4	4	4	4	5	4	3	4	4	4	4	3	3	4	4	4	4
1	23	31.2174817898023	1	1.55	75	4	3	2	2	4	2	2	3	2	2	4	3	2	2	4	2	3	2	4	4	4	2	3	4	2	2	2	1	3	2	2	2	3	2	4	3	2	3	3	2	2	1	1	2
1	37	31.2174817898023	2	1.55	75	5	5	4	4	2	2	5	3	3	5	5	3	5	2	5	5	5	4	5	4	5	5	5	4	5	5	5	5	5	5	5	5	5	4	4	4	4	5	3	4	4	5	3	3
1	52	31.2174817898023	2	1.55	75	5	3	4	5	1	4	4	3	4	4	5	3	5	4	4	5	5	5	4	4	5	4	4	5	5	4	4	4	5	3	5	1	5	4	1	5	4	3	4	4	4	3	4	4
1	18	22.8395061728395	1	1.8	74	3	4	4	4	2	3	3	3	4	3	3	4	4	4	5	5	5	4	4	4	5	4	5	4	5	5	4	4	4	5	4	4	5	4	3	4	4	4	4	5	4	5	5	5
1	41	23.0954090072095	2	1.79	74	6	5	5	5	1	4	4	4	5	5	5	5	5	5	5	5	5	5	5	4	5	5	5	5	5	4	4	5	5	5	5	5	4	5	3	5	5	4	5	5	5	5	4	5
1	32	25.3069320474676	2	1.71	74	4	3	3	4	3	4	2	4	4	4	4	3	5	5	5	5	5	3	5	5	5	3	4	3	5	4	4	5	5	4	5	4	4	3	4	5	4	4	4	3	4	5	5	4
1	24	26.5337588296461	2	1.67	74	4	4	4	4	2	4	4	2	4	4	3	4	3	3	4	4	3	3	3	3	4	4	4	4	5	4	4	3	4	4	3	3	4	4	3	4	4	4	4	4	4	4	4	4
1	44	26.5337588296461	1	1.67	74	3	3	3	4	3	4	5	4	3	2	3	3	5	4	4	5	5	4	4	5	4	4	4	4	4	2	3	5	4	4	4	4	3	4	5	3	3	3	3	3	3	3	3	3
1	38	27.1808999081726	1	1.65	74	3	3	4	4	2	5	5	3	3	4	2	3	3	3	4	4	4	3	3	3	4	3	4	3	3	4	4	4	4	4	4	4	4	4	3	4	4	4	4	4	4	4	4	4
1	38	27.1808999081726	1	1.65	74	5	4	4	4	3	4	4	2	4	4	3	4	3	4	3	5	4	3	2	5	4	3	4	4	4	3	2	4	3	3	3	3	4	3	3	3	4	3	4	2	4	4	4	4
1	45	27.1808999081726	2	1.65	74	3	5	5	5	2	1	1	3	5	4	5	3	5	3	5	3	4	5	1	2	4	2	5	1	5	5	5	4	4	4	4	4	3	3	4	5	5	4	5	4	4	5	4	5
1	47	27.1808999081726	1	1.65	74	5	4	4	4	4	3	2	4	3	2	2	3	4	2	5	5	4	3	3	4	5	5	4	5	5	5	4	4	5	5	4	5	5	3	3	4	3	5	3	3	3	4	5	3
1	21	27.5133848899465	1	1.64	74	3	3	2	2	4	2	2	2	2	2	1	2	1	2	2	1	2	2	2	4	3	1	3	1	2	2	1	1	2	2	2	1	2	2	2	3	2	2	1	3	2	2	2	2
1	60	27.5133848899465	2	1.64	74	3	4	4	5	1	3	4	3	4	3	5	4	5	5	5	5	5	5	5	5	5	2	5	4	5	5	5	5	5	5	4	4	4	4	4	5	4	5	4	4	4	5	5	4
1	38	27.8520079792239	1	1.63	74	5	2	2	4	3	4	2	2	2	2	2	2	2	4	4	5	3	2	4	3	5	3	4	4	4	2	4	2	4	4	3	3	2	4	3	3	2	4	3	4	3	4	3	3
1	57	28.90625	1	1.6	74	5	3	3	3	3	4	4	2	3	3	3	3	3	2	4	5	3	3	3	4	4	3	3	2	3	3	3	3	3	3	3	2	3	2	3	3	3	3	3	3	3	3	3	3
1	56	23.566632231405	1	1.76	73	3	4	4	5	2	4	4	2	4	4	4	4	4	4	4	5	4	4	5	5	4	4	4	5	4	4	2	4	2	2	2	2	2	4	4	4	4	4	4	4	4	4	4	4
1	32	24.3910588392529	2	1.73	73	4	4	4	4	3	2	4	2	2	3	3	3	4	4	4	4	4	3	2	4	1	4	3	3	2	2	2	3	4	4	4	1	3	2	4	3	3	3	3	2	3	3	3	3
1	40	24.3910588392529	1	1.73	73	4	4	4	4	1	2	2	2	4	5	4	4	5	4	4	4	4	4	4	4	4	4	4	4	5	5	5	4	4	5	4	5	5	5	3	5	5	4	4	5	5	5	5	5
1	38	24.6755002704164	1	1.72	73	5	3	4	4	2	2	4	2	3	5	5	4	5	5	5	5	4	4	5	4	5	5	5	5	5	5	5	5	5	5	5	5	5	4	3	5	5	4	5	5	5	5	5	4
1	38	26.1751945211374	2	1.67	73	4	4	4	5	2	4	3	2	4	4	3	4	4	4	4	4	4	4	4	3	4	5	4	4	5	5	5	5	5	4	5	4	4	4	3	5	4	5	5	4	4	4	5	4
1	40	26.8135904499541	2	1.65	73	5	4	4	2	4	4	4	1	2	2	2	2	3	4	4	2	4	2	4	4	4	4	4	4	4	4	5	3	4	4	4	4	4	3	2	3	3	4	3	3	3	2	3	3
1	38	27.1415823914337	1	1.64	73	5	5	5	5	1	5	5	2	5	4	2	4	4	4	5	5	4	4	4	4	5	4	4	4	5	5	5	4	4	5	4	4	4	5	3	4	4	5	4	4	4	4	5	4
1	47	27.1415823914337	2	1.64	73	4	2	2	2	4	2	2	2	2	2	2	2	2	3	4	2	2	2	2	2	4	2	2	2	4	4	4	4	4	4	4	4	4	2	2	2	2	4	4	2	2	3	2	2
1	47	27.8158817253467	1	1.62	73	3	4	3	4	3	4	4	2	4	4	3	4	4	2	3	3	4	4	4	4	4	3	4	4	3	3	3	2	3	4	3	3	4	4	4	4	4	4	4	4	4	4	4	4
1	55	27.8158817253467	1	1.62	73	5	4	4	4	2	3	4	3	4	4	3	4	5	5	5	5	5	4	4	4	4	4	4	5	4	4	4	5	5	4	4	4	4	4	3	4	4	5	4	4	5	5	5	4
1	38	28.515625	1	1.6	73	6	1	2	3	4	2	2	2	2	2	2	2	3	5	2	5	5	2	3	4	4	4	4	4	4	3	3	4	2	2	2	4	4	3	2	3	2	3	3	3	2	3	3	2
1	69	29.2421086364365	1	1.58	73	6	5	5	5	1	3	3	3	5	4	5	1	4	5	5	5	5	4	5	3	5	5	5	5	5	5	5	5	4	4	4	5	5	4	4	5	5	5	5	5	5	5	5	5
1	39	21.4995968825584	1	1.83	72	4	4	4	5	1	4	4	2	4	3	4	4	4	5	4	4	5	4	5	5	5	5	4	4	5	4	4	5	4	4	4	4	4	4	4	4	4	4	4	5	5	4	4	4
1	25	22.2222222222222	1	1.8	72	4	3	3	4	2	5	4	2	4	4	5	4	5	5	5	5	5	3	4	4	4	4	4	4	5	4	4	4	4	4	4	4	4	4	4	4	5	4	5	4	5	4	4	5
1	38	23.5102040816327	2	1.75	72	5	4	4	4	2	4	4	2	4	4	4	4	4	4	4	5	5	4	3	5	5	5	4	4	4	4	4	5	5	4	5	4	4	4	4	4	5	4	4	4	5	5	5	5
1	21	24.6229609110496	1	1.71	72	3	3	2	2	4	4	3	2	2	4	2	4	2	2	4	5	5	4	4	5	3	3	3	4	4	3	4	3	2	2	3	3	4	4	3	3	3	4	3	4	4	4	3	4
1	30	24.9134948096886	1	1.7	72	5	4	4	4	3	5	3	4	5	5	5	5	5	5	5	5	5	5	5	4	5	4	4	4	4	4	5	5	4	4	5	4	4	4	4	4	4	4	4	5	5	4	5	4
1	47	25.2092013584959	1	1.69	72	6	4	4	5	1	4	4	2	4	4	3	4	5	5	4	5	5	4	5	5	5	5	4	5	5	4	5	5	5	5	5	5	5	4	5	5	5	5	5	5	5	5	5	5
1	36	25.5102040816327	2	1.68	72	5	3	1	1	5	3	3	3	1	1	1	1	1	1	1	3	1	1	3	2	3	3	3	3	2	2	1	1	1	1	3	3	1	1	2	2	1	1	1	3	1	1	1	1
1	33	25.8166302126286	2	1.67	72	4	3	4	4	3	5	4	2	2	3	4	3	3	2	3	2	3	3	2	2	4	5	5	4	5	4	4	4	4	3	2	4	3	3	4	4	3	4	3	3	4	4	2	3
1	39	25.8166302126286	1	1.67	72	3	4	4	4	2	4	4	3	4	4	3	4	3	5	5	5	5	4	1	4	5	5	5	5	5	5	5	5	5	5	5	5	5	5	3	4	4	4	4	4	5	5	5	5
1	42	26.1286108288576	1	1.66	72	3	5	5	4	2	5	5	2	5	4	4	5	4	3	5	5	5	5	4	5	4	4	5	5	5	5	5	4	2	5	5	4	4	5	5	5	5	5	5	4	5	5	5	5
1	54	26.1286108288576	1	1.66	72	5	4	4	4	1	4	3	4	4	3	4	4	5	4	4	5	5	4	5	5	3	3	4	4	4	3	4	4	4	3	4	2	3	4	4	5	4	3	4	5	5	4	4	4
1	32	26.4462809917355	2	1.65	72	5	5	5	5	1	5	5	1	5	5	5	5	5	5	5	5	5	5	5	2	5	5	5	5	5	5	5	5	5	5	5	5	5	5	1	5	5	5	5	5	5	5	5	5
1	60	26.4462809917355	2	1.65	72	4	3	3	5	2	2	5	3	3	1	2	3	3	5	3	3	3	1	1	3	5	4	5	5	5	5	5	3	1	1	2	4	3	3	4	3	3	3	3	1	3	3	3	4
1	42	26.7697798929209	1	1.64	72	4	2	2	2	3	4	5	2	3	2	3	2	3	2	4	3	3	3	4	5	1	5	5	5	5	5	3	3	2	2	2	3	2	4	5	4	4	5	4	4	4	5	3	4
1	34	27.0992510068125	1	1.63	72	5	1	1	1	3	3	3	1	2	3	3	2	5	2	5	2	3	3	2	4	5	4	4	3	5	5	4	5	1	5	5	4	4	2	3	4	3	3	3	2	3	2	2	3
1	37	27.4348422496571	1	1.62	72	4	4	4	4	2	3	3	2	4	4	3	4	4	4	4	5	3	3	4	3	4	2	4	4	4	4	4	4	4	4	4	4	4	4	3	4	4	4	4	4	4	4	4	4
1	62	27.4348422496571	1	1.62	72	4	4	4	3	4	3	3	2	4	4	4	3	4	2	3	4	2	3	4	4	4	4	4	3	4	3	3	4	3	3	2	4	4	4	3	3	3	3	3	3	3	3	3	3
1	23	28.125	1	1.6	72	4	3	2	3	4	2	2	1	2	4	1	2	2	4	2	5	5	2	5	4	4	5	4	5	4	2	4	1	4	2	3	4	4	4	2	3	2	3	3	4	3	3	2	2
1	39	28.125	1	1.6	72	3	3	2	2	4	2	2	2	2	3	2	2	2	2	4	3	4	2	2	2	4	4	3	4	2	2	2	1	4	3	4	4	3	2	2	2	2	3	2	2	2	2	2	2
1	45	28.8415318058003	2	1.58	72	4	4	4	4	2	4	3	3	4	4	4	4	4	4	5	5	4	4	3	3	4	4	5	4	4	4	5	4	5	5	5	3	4	4	3	4	4	4	4	4	4	5	1	5
1	47	28.8415318058003	1	1.58	72	5	4	4	4	3	4	4	4	4	4	4	4	4	4	4	4	5	4	4	4	4	4	4	4	4	4	4	2	2	4	3	2	4	4	4	4	4	4	4	4	4	4	3	4
1	21	21.9135802469136	1	1.8	71	3	4	4	4	2	3	4	2	4	3	4	4	4	4	4	3	4	3	4	4	4	2	3	2	4	4	4	3	4	4	4	3	4	3	3	4	4	4	4	4	5	4	3	4
1	25	24.5674740484429	1	1.7	71	5	4	4	4	3	2	2	2	3	3	2	3	3	4	4	2	2	3	2	4	5	4	4	4	4	3	4	2	3	4	4	4	4	2	1	3	2	3	3	3	3	2	4	3
1	33	24.8590735618501	2	1.69	71	4	4	4	3	1	1	1	2	5	5	5	4	5	5	4	4	5	4	2	3	4	4	4	4	5	5	5	5	5	5	5	3	4	4	4	4	4	4	4	4	4	3	4	4
1	19	26.3979773944081	2	1.64	71	3	4	4	5	1	5	5	5	4	4	5	4	5	5	5	5	5	5	5	5	5	5	5	5	5	5	5	5	5	5	5	5	5	5	5	5	5	5	5	5	5	5	5	5
1	23	27.3909185602407	2	1.61	71	4	4	4	4	3	2	2	2	3	4	2	3	2	2	3	5	5	4	3	2	3	1	5	1	4	3	1	2	5	3	3	2	3	3	1	4	3	4	3	3	3	2	2	3
1	43	29.9375948726598	2	1.54	71	4	5	4	5	1	3	3	2	4	4	3	4	5	3	5	5	5	5	5	2	5	5	5	5	5	5	5	5	5	5	5	4	5	5	3	5	4	5	4	5	4	4	5	4
1	42	22.8571428571429	1	1.75	70	5	5	5	5	1	5	5	1	5	5	5	5	5	5	5	5	5	5	5	5	5	5	5	5	5	5	5	5	5	5	5	5	5	5	5	5	5	5	5	5	5	5	5	5
1	50	22.8571428571429	1	1.75	70	4	5	5	5	1	3	3	4	4	4	4	3	4	4	5	5	5	4	5	4	5	5	5	5	4	4	4	5	5	5	5	5	4	4	4	4	4	5	4	4	4	4	4	4
1	32	24.2214532871972	1	1.7	70	5	3	3	3	4	4	2	2	3	4	2	3	4	4	4	2	2	3	4	5	4	3	4	4	4	4	4	4	4	4	4	3	3	3	4	3	3	4	4	3	4	4	4	4
1	33	24.2214532871972	2	1.7	70	5	5	5	5	1	1	1	5	4	4	5	4	3	4	4	5	5	5	4	5	5	2	4	4	5	5	5	5	5	3	4	5	4	4	5	5	5	5	5	5	5	5	5	5
1	34	24.2214532871972	1	1.7	70	4	4	5	5	1	4	4	3	5	5	4	5	5	5	5	5	5	5	4	4	5	4	4	4	5	5	5	5	5	4	5	5	5	5	4	5	5	5	5	5	5	5	5	5
1	35	24.2214532871972	2	1.7	70	4	3	4	4	2	4	4	4	4	4	4	4	4	4	4	4	4	4	4	3	4	4	4	4	4	4	4	4	4	4	4	4	4	4	3	4	4	4	4	4	4	4	4	4
1	39	24.2214532871972	2	1.7	70	5	4	4	4	2	4	4	3	4	3	3	3	3	4	5	5	5	4	4	2	5	4	4	4	4	4	4	4	4	5	5	4	3	4	4	4	4	4	4	4	3	3	4	4
1	66	24.2214532871972	2	1.7	70	5	4	4	4	1	4	5	4	4	4	4	4	5	5	5	5	5	5	2	5	4	4	4	4	4	4	4	5	5	3	4	4	3	4	5	4	4	4	4	5	4	4	4	4
1	23	24.5089457652043	1	1.69	70	4	4	4	4	4	2	2	1	2	5	4	2	4	2	5	2	2	4	4	4	5	4	5	4	5	5	5	2	4	3	5	5	5	4	3	4	2	2	2	4	3	3	4	2
1	21	24.8015873015873	1	1.68	70	3	4	4	4	2	3	4	2	4	4	3	4	4	4	4	4	4	4	4	3	4	4	4	4	4	4	4	4	4	4	4	4	4	4	3	4	4	4	4	4	4	4	5	4
1	29	24.8015873015873	1	1.68	70	3	4	4	4	2	5	3	4	3	3	4	4	4	4	4	4	4	3	4	4	4	4	5	4	5	4	4	4	4	4	4	4	4	3	3	4	4	4	4	3	4	4	5	4
1	36	24.8015873015873	2	1.68	70	5	2	1	2	4	3	3	3	1	3	2	1	4	3	2	1	1	3	3	1	3	3	3	3	2	3	3	1	2	2	1	3	1	1	2	2	1	2	1	5	1	1	4	1
1	47	24.8015873015873	1	1.68	70	6	3	3	4	3	3	4	3	3	2	3	3	3	2	3	4	4	3	4	4	4	3	4	4	4	4	3	3	3	3	3	3	4	4	4	4	3	3	3	3	3	3	3	3
1	54	24.8015873015873	1	1.68	70	4	5	5	5	1	2	2	1	4	4	4	4	4	4	4	4	4	4	4	3	4	4	4	4	4	4	4	4	4	4	4	4	4	4	3	5	5	4	4	5	5	5	5	5
1	39	25.0995015956112	2	1.67	70	5	4	4	4	2	5	4	2	4	4	4	4	5	3	4	5	5	5	5	2	4	4	5	5	4	3	4	4	3	3	3	2	4	5	3	5	4	3	4	5	3	4	5	4
1	42	25.0995015956112	2	1.67	70	4	2	2	3	3	4	4	2	4	4	2	3	4	5	3	5	5	4	5	5	3	2	4	4	4	2	2	4	4	4	4	2	2	3	3	4	3	3	3	4	3	3	4	4
1	43	25.4028160836116	1	1.66	70	5	3	3	3	4	4	4	2	3	4	2	3	3	4	4	2	3	2	2	4	4	2	3	4	3	3	3	2	3	4	2	4	3	2	2	3	3	2	3	3	3	3	3	3
1	46	25.4028160836116	1	1.66	70	4	3	3	3	3	3	3	4	3	3	2	2	2	3	3	4	4	4	3	3	4	4	4	4	4	4	4	4	4	4	4	2	4	3	3	4	3	3	3	2	2	2	4	3
1	35	25.7116620752984	1	1.65	70	5	4	5	5	1	4	4	2	5	5	4	4	5	5	5	5	5	4	4	5	5	4	4	4	5	5	5	5	5	5	3	4	5	4	4	5	4	4	5	5	5	5	5	4
1	45	25.7116620752984	1	1.65	70	4	3	4	4	2	4	3	4	4	2	5	4	5	5	4	2	3	3	4	4	4	4	4	4	5	5	5	5	4	5	1	5	4	4	4	4	4	4	4	3	4	3	4	4
1	19	26.0261748958953	1	1.64	70	3	3	3	3	4	3	3	2	2	4	1	3	4	4	3	4	5	3	4	3	3	2	4	2	4	3	4	4	3	3	4	3	4	3	2	4	3	4	3	4	2	3	3	3
1	35	26.0261748958953	1	1.64	70	5	3	3	3	4	4	4	1	3	4	2	3	3	3	4	2	4	3	4	5	5	5	4	4	4	4	4	3	2	4	5	4	3	3	3	3	3	4	3	3	3	4	4	3
1	45	26.346494034401	2	1.63	70	4	3	3	4	3	4	3	1	2	3	2	3	3	4	4	2	3	2	2	4	5	5	5	5	4	3	3	3	4	3	4	2	2	2	4	3	4	4	3	3	3	3	4	3
1	19	27.34375	1	1.6	70	3	3	4	4	3	3	3	4	4	4	3	3	3	4	3	5	3	4	4	4	4	4	4	4	4	4	4	4	4	4	3	4	4	4	4	4	4	5	4	4	3	5	5	4
1	25	27.34375	2	1.6	70	4	3	3	3	2	2	2	2	4	4	2	3	4	4	4	4	3	4	4	4	4	2	4	2	4	2	4	4	4	4	4	4	4	4	3	4	3	4	4	4	4	4	4	4
1	41	27.34375	1	1.6	70	5	3	3	2	3	3	3	3	2	3	2	3	2	2	3	4	4	3	4	2	4	4	4	4	4	4	4	2	2	3	3	3	4	3	2	3	3	4	3	4	3	4	3	3
1	49	27.34375	1	1.6	70	3	4	4	4	2	3	3	3	4	4	4	4	4	4	4	4	4	3	4	4	4	4	3	4	4	4	4	4	4	4	3	4	3	3	3	4	4	4	4	3	4	4	4	4
1	43	27.6887781337764	2	1.59	70	5	1	3	2	3	3	3	4	3	3	4	3	3	2	3	4	4	3	4	4	3	4	4	4	3	4	4	4	4	4	4	4	3	3	3	3	3	3	3	3	3	3	4	3
1	39	28.0403781445281	1	1.58	70	4	3	3	4	2	4	3	2	2	4	4	4	2	3	4	4	4	2	4	4	4	4	4	4	4	4	4	4	4	4	4	3	4	3	2	3	3	4	3	3	3	4	3	3
1	33	28.3987180007303	2	1.57	70	5	5	3	5	1	3	4	5	4	4	4	4	4	4	4	5	5	4	3	5	4	4	5	5	5	3	4	5	4	2	2	3	4	3	4	4	5	4	4	5	4	4	4	4
1	31	28.7639710716634	2	1.56	70	4	4	4	4	2	4	4	2	4	4	4	4	4	4	4	4	5	4	4	4	3	3	3	3	3	3	3	3	4	4	4	4	4	4	4	5	4	4	4	4	4	4	4	4
1	46	28.7639710716634	1	1.56	70	3	3	3	3	4	3	3	2	2	3	2	3	4	4	4	4	4	3	4	4	4	4	4	4	5	5	5	5	4	4	4	5	4	3	3	4	4	4	4	4	4	4	4	4
1	45	29.5159386068477	2	1.54	70	4	4	4	4	1	4	4	3	4	4	4	4	5	5	4	4	4	4	4	4	4	4	4	4	4	4	4	4	4	4	3	4	4	4	4	5	5	5	5	5	5	5	5	5
1	32	30.297783933518	1	1.52	70	3	3	3	3	4	4	3	2	3	4	2	3	3	4	4	5	2	3	4	5	4	4	4	2	3	3	3	4	4	4	4	3	3	4	4	4	3	4	3	3	4	4	3	4
1	43	31.1111111111111	1	1.5	70	3	4	3	4	2	4	3	2	4	4	4	4	4	4	4	3	4	3	4	4	4	4	4	4	5	4	4	4	3	3	3	3	4	3	2	4	5	5	4	3	5	5	4	4
1	42	21.2962962962963	1	1.8	69	4	3	3	3	4	4	4	3	4	4	4	3	4	4	4	4	4	3	2	5	4	4	4	4	4	4	4	4	4	4	4	4	4	2	4	2	3	2	3	2	2	3	3	3
1	40	22.530612244898	1	1.75	69	5	4	4	4	2	3	3	2	3	4	2	4	3	3	5	1	1	3	4	3	4	3	4	2	4	4	4	4	4	4	3	4	4	4	2	5	4	4	3	4	4	4	4	3
1	26	22.7903289734443	1	1.74	69	4	3	3	4	3	4	3	2	2	3	4	2	4	4	3	5	4	3	4	4	4	2	4	2	3	3	3	5	2	3	2	4	3	4	2	3	2	2	3	3	2	2	3	2
1	58	22.7903289734443	1	1.74	69	5	5	5	4	2	4	5	1	4	5	2	4	5	5	5	4	3	4	1	2	5	4	5	4	5	4	5	4	3	3	3	4	5	3	3	4	4	4	4	4	3	3	5	5
1	56	23.3234180638183	1	1.72	69	4	4	4	5	1	4	4	4	5	4	4	4	5	5	4	5	5	4	4	4	4	4	5	4	4	4	4	5	4	4	4	4	4	4	4	5	4	4	5	4	5	5	4	4
1	38	23.5970042064225	2	1.71	69	5	4	4	4	1	5	5	1	4	5	4	4	5	4	5	5	5	4	4	3	4	3	4	4	4	4	4	4	4	5	4	4	4	4	3	5	4	5	5	5	5	4	4	4
1	41	23.5970042064225	2	1.71	69	6	4	4	4	2	5	4	4	4	4	4	4	4	2	4	5	5	5	5	5	5	4	4	4	5	5	5	3	5	5	5	5	5	5	4	5	4	4	4	5	5	4	4	4
1	40	23.8754325259516	1	1.7	69	4	5	5	4	3	3	3	2	5	4	3	3	3	5	5	5	5	5	3	4	3	3	4	3	4	3	3	3	5	5	5	3	4	4	2	5	4	3	3	3	3	4	3	3
1	30	24.4472789115646	2	1.68	69	4	3	3	3	4	4	4	1	2	4	2	3	2	2	4	3	3	3	2	2	5	3	3	1	4	5	5	3	2	4	4	4	4	2	2	4	3	4	4	3	4	3	4	3
1	36	25.0399187109885	2	1.66	69	4	3	2	5	2	2	2	3	2	3	2	3	4	2	4	2	3	3	3	3	3	1	3	4	3	2	2	2	4	4	4	2	3	2	2	3	3	3	2	3	3	2	3	2
1	54	28.7200832466181	1	1.55	69	4	2	2	2	1	3	2	2	4	3	2	2	2	2	3	5	5	4	4	3	4	4	4	4	4	3	3	3	3	4	4	2	3	4	2	5	3	4	3	3	4	3	3	2
1	37	22.2040816326531	1	1.75	68	4	4	4	4	2	3	4	4	4	4	4	4	4	4	5	5	5	4	4	4	5	5	5	5	5	5	5	4	5	5	5	4	4	4	4	4	4	5	5	4	4	4	4	4
1	50	22.2040816326531	2	1.75	68	4	3	3	3	3	4	4	2	3	3	3	3	4	3	3	5	5	3	2	4	4	2	4	3	4	3	3	4	3	3	3	4	4	3	4	3	4	3	3	3	3	3	4	3
1	22	22.7204383708109	1	1.73	68	4	4	4	4	4	2	4	2	4	4	3	3	4	2	5	2	3	2	2	5	4	4	3	4	3	4	4	4	4	4	4	2	4	3	4	3	4	4	3	3	4	4	4	3
1	28	22.9853975121687	1	1.72	68	3	4	5	4	3	2	3	3	3	5	3	3	5	5	4	5	4	3	4	4	4	2	4	4	4	4	4	4	4	4	4	4	4	4	2	4	3	4	3	4	3	3	3	3
1	33	22.9853975121687	2	1.72	68	5	4	5	5	2	4	4	3	4	4	3	3	5	2	4	4	5	4	4	4	5	4	4	4	4	3	4	5	4	4	5	4	4	4	4	5	4	4	4	4	4	4	4	4
1	32	23.2550186382135	1	1.71	68	4	3	3	2	4	4	3	2	2	3	2	3	3	2	4	5	5	3	3	4	3	3	3	3	3	2	3	2	4	3	4	3	3	3	3	4	3	4	3	3	3	4	3	3
1	48	23.2550186382135	1	1.71	68	6	3	3	4	2	3	3	4	4	4	4	4	4	4	5	5	5	3	4	3	4	4	4	4	4	4	4	4	4	4	4	4	4	4	3	3	4	4	4	3	4	4	4	4
1	24	23.5294117647059	1	1.7	68	4	4	4	5	3	4	4	1	4	3	4	5	4	5	4	3	5	3	3	2	4	4	4	4	4	2	3	4	5	4	4	2	3	3	3	4	4	5	4	4	5	2	3	4
1	25	23.5294117647059	1	1.7	68	5	4	3	5	2	3	3	3	4	3	3	4	4	3	5	5	5	5	4	3	4	3	4	4	4	4	4	4	5	4	3	3	4	4	4	5	4	4	4	5	5	3	3	5
1	50	23.5294117647059	1	1.7	68	5	4	4	4	2	4	4	5	4	4	4	4	4	4	4	4	4	4	4	4	4	4	4	4	4	2	2	4	4	4	4	4	4	2	4	4	4	4	4	3	5	3	4	4
1	35	23.8086901719128	2	1.69	68	4	4	4	5	2	4	3	1	4	4	4	4	5	5	3	5	5	4	4	2	5	4	4	5	4	4	4	4	4	3	4	4	4	4	3	4	5	4	4	4	5	4	5	4
1	40	24.3823729785937	2	1.67	68	5	2	2	3	4	2	2	2	3	3	2	2	3	3	4	5	5	3	4	3	4	4	3	2	4	4	4	2	2	3	2	4	4	2	2	2	2	2	2	2	2	2	3	3
1	48	24.3823729785937	1	1.67	68	4	4	5	4	2	5	5	3	4	5	4	4	5	5	5	5	5	4	5	4	5	5	5	5	5	4	4	5	5	5	5	4	4	5	4	5	5	5	5	5	5	5	5	5
1	30	24.9770431588613	1	1.65	68	5	4	5	5	2	5	4	3	4	5	5	5	5	5	5	3	4	4	5	4	4	4	4	4	5	4	5	5	5	3	4	4	5	4	5	5	4	5	5	4	5	5	4	4
1	44	24.9770431588613	2	1.65	68	3	4	4	4	2	4	4	2	4	4	4	4	4	4	4	4	4	4	4	3	4	4	4	4	4	3	4	4	4	4	4	4	4	3	3	4	4	4	4	4	4	3	4	4
1	53	24.9770431588613	2	1.65	68	4	4	4	4	2	3	3	2	4	4	3	4	4	2	3	4	4	4	4	2	4	4	4	4	4	4	4	4	4	4	4	4	4	4	2	5	4	3	4	4	4	4	4	4
1	26	25.2825698988697	1	1.64	68	4	1	1	2	5	3	1	2	1	4	4	2	5	1	2	4	2	4	5	2	5	5	4	5	4	4	5	2	3	4	3	5	5	5	4	4	1	4	1	4	1	3	4	1
1	42	25.2825698988697	2	1.64	68	5	3	3	3	4	4	4	3	3	3	4	3	2	2	2	2	5	2	3	3	4	3	3	3	3	3	3	3	2	3	3	4	3	2	3	3	3	3	2	3	3	3	3	3
1	56	25.5937370619895	1	1.63	68	2	5	5	4	5	3	3	1	5	5	4	5	4	4	5	5	5	5	4	2	5	3	5	1	5	5	5	4	4	2	2	4	5	5	1	5	5	4	5	5	5	5	4	4
1	45	25.9106843468983	1	1.62	68	5	3	3	3	3	4	4	3	3	3	2	3	3	2	4	5	5	3	4	3	4	5	4	4	4	4	4	3	4	4	4	4	4	3	3	4	3	4	3	3	3	4	4	3
1	46	25.9106843468983	1	1.62	68	5	4	4	4	4	4	4	3	4	3	3	4	4	4	3	5	5	4	4	4	4	5	5	5	5	4	4	5	2	3	4	4	4	5	4	5	5	5	5	5	5	5	5	5
1	51	25.9106843468983	1	1.62	68	6	3	3	3	2	4	4	3	3	3	4	3	5	4	4	4	4	3	2	3	4	4	4	4	4	4	4	4	3	3	3	4	4	3	5	4	3	3	3	3	3	3	3	3
1	53	25.9106843468983	1	1.62	68	4	3	4	4	2	3	2	4	4	4	4	4	5	5	5	4	5	4	5	1	5	4	4	4	4	4	5	4	4	4	5	3	4	5	1	5	5	4	5	5	5	4	5	5
1	55	26.5625	1	1.6	68	4	4	4	4	2	4	4	3	4	4	3	4	3	4	5	4	4	4	3	3	4	4	4	4	4	4	4	3	4	4	5	4	4	4	4	5	4	4	4	4	4	4	4	4
1	37	26.897670187097	1	1.59	68	4	4	4	5	4	4	4	2	2	4	2	2	3	4	4	5	5	3	4	4	4	4	4	4	3	2	3	4	4	4	4	4	3	3	4	3	3	4	3	4	3	3	4	3
1	32	27.5873260578522	1	1.57	68	3	3	3	3	3	3	3	3	4	3	3	3	3	3	4	4	4	4	4	3	4	4	4	4	4	4	3	4	4	4	4	4	3	4	2	4	4	5	4	4	5	4	4	4
1	51	27.5873260578522	1	1.57	68	4	4	4	4	2	3	4	2	4	4	4	4	4	4	4	4	5	4	4	3	3	4	4	5	4	3	4	4	5	3	3	4	4	4	4	4	4	4	4	5	4	4	4	4
1	38	28.3038501560874	1	1.55	68	4	1	1	1	4	3	3	2	3	3	4	3	4	4	4	2	4	4	4	4	4	4	4	4	4	4	4	4	4	4	4	4	4	4	4	5	3	5	4	4	3	3	4	3
1	38	21.1463199091024	1	1.78	67	4	4	4	4	2	4	4	3	5	4	4	4	5	4	5	5	4	4	4	5	4	1	5	4	5	5	5	5	5	5	4	4	4	4	2	5	5	5	5	5	5	5	5	5
1	44	21.8775510204082	1	1.75	67	4	3	3	4	2	3	3	2	4	4	5	4	4	3	4	3	4	3	2	3	4	3	4	3	4	4	3	3	4	3	3	4	4	2	4	4	4	5	4	4	5	4	4	4
1	44	21.8775510204082	1	1.75	67	5	4	4	4	2	3	3	3	4	4	4	4	4	4	3	5	5	3	3	3	5	3	4	4	4	4	4	4	4	3	3	3	4	3	2	4	4	4	4	3	4	4	3	4
1	28	23.1833910034602	1	1.7	67	4	3	3	4	4	3	2	3	2	3	2	3	3	3	3	5	4	4	4	2	4	2	4	3	3	3	2	2	2	3	4	4	3	4	2	3	3	4	3	3	3	2	3	2
1	38	23.1833910034602	2	1.7	67	4	3	3	2	3	4	4	4	4	3	3	2	3	2	4	5	5	4	3	2	4	3	4	2	4	2	2	4	3	3	2	2	4	3	2	4	4	4	4	4	4	4	3	4
1	50	23.1833910034602	2	1.7	67	6	5	5	2	5	4	4	2	4	5	1	5	2	2	5	1	5	5	4	4	5	5	5	5	5	4	5	4	5	4	5	4	5	5	4	4	4	4	3	4	4	4	3	4
1	19	23.7386621315193	1	1.68	67	3	2	2	2	5	2	2	1	2	3	1	2	2	2	4	1	2	2	4	4	3	2	1	1	3	3	4	3	4	2	1	2	4	2	1	2	2	3	1	2	1	1	3	1
1	34	23.7386621315193	2	1.68	67	5	4	4	4	2	4	4	2	4	4	4	4	4	4	4	5	5	3	4	5	3	2	5	3	4	3	3	4	4	4	4	2	4	3	4	4	4	4	4	3	4	4	4	4
1	38	23.7386621315193	1	1.68	67	5	4	4	5	1	4	4	5	4	4	4	4	5	5	4	5	5	4	2	4	4	2	4	5	4	4	4	5	5	4	4	4	4	4	5	4	4	4	4	4	5	5	5	4
1	41	23.7386621315193	2	1.68	67	5	3	3	4	2	2	4	4	4	4	2	3	4	4	4	5	5	4	4	3	4	4	4	4	4	3	3	5	4	3	4	4	4	5	4	5	4	3	3	4	4	3	3	4
1	43	23.7386621315193	2	1.68	67	4	3	3	4	2	2	2	2	3	3	2	2	4	4	3	4	4	3	2	2	4	4	4	4	4	4	4	3	2	3	4	4	4	2	2	3	2	3	3	3	3	3	3	3
1	48	23.7386621315193	2	1.68	67	4	4	3	3	2	3	4	3	4	4	3	4	3	4	3	4	4	4	4	3	4	3	4	2	4	4	4	4	3	3	3	4	4	5	4	5	4	4	4	5	4	3	4	4
1	37	24.023808670085	2	1.67	67	6	4	5	4	2	4	2	1	4	4	5	4	4	5	5	5	5	4	4	5	4	4	4	4	4	3	4	5	5	4	5	5	4	4	4	5	4	5	5	5	5	5	5	4
1	40	24.3141239657425	2	1.66	67	5	4	5	5	2	2	4	3	2	5	2	4	5	4	4	5	4	4	2	4	5	5	5	5	5	5	5	5	5	4	5	4	4	4	4	5	4	4	5	5	5	4	5	5
1	35	24.9107674003569	2	1.64	67	4	4	4	4	4	3	3	2	2	4	2	4	2	2	4	5	5	4	4	5	4	4	4	4	4	4	4	2	5	4	4	4	4	4	2	5	2	4	2	4	2	3	3	4
1	44	24.9107674003569	1	1.64	67	4	3	4	5	1	5	5	5	4	4	4	4	5	4	5	4	5	4	5	5	4	5	4	4	4	4	4	5	4	4	5	5	3	4	5	4	4	4	4	4	4	4	4	4
1	25	25.5296448712087	1	1.62	67	4	3	3	4	2	2	4	2	5	5	2	3	5	2	5	4	3	4	1	4	4	3	4	5	4	4	4	2	2	5	4	4	5	2	2	4	4	5	3	3	4	4	5	4
1	46	25.5296448712087	1	1.62	67	5	5	4	5	2	2	3	3	4	4	1	4	3	2	4	4	5	4	4	4	4	4	4	4	4	4	4	3	5	4	4	5	4	5	3	4	4	4	4	4	4	4	4	4
1	38	25.8477682188187	2	1.61	67	6	3	3	4	4	4	4	2	3	3	3	3	4	4	5	2	3	4	3	5	3	1	4	4	4	2	2	3	5	4	4	2	2	2	5	4	3	4	3	3	4	4	4	4
1	40	25.8477682188187	1	1.61	67	5	4	3	4	3	4	2	2	2	4	4	3	4	4	4	5	5	4	2	2	5	4	4	4	5	4	5	4	3	2	4	4	4	2	3	5	4	4	5	4	4	4	4	4
1	30	26.171875	1	1.6	67	3	4	4	4	4	4	2	1	3	4	2	2	5	5	4	5	5	3	2	4	5	3	5	5	4	5	4	5	3	2	2	3	4	3	2	4	3	4	4	3	3	5	3	3
1	33	26.171875	2	1.6	67	4	4	4	4	2	3	4	3	4	4	3	4	4	4	3	4	4	3	3	4	4	3	3	3	4	3	3	3	2	3	3	3	4	4	4	3	4	4	4	4	4	4	4	4
1	38	26.5021162137574	2	1.59	67	4	5	5	5	1	4	5	5	5	5	5	5	5	4	5	5	5	5	5	5	5	5	5	5	5	5	5	5	5	5	5	5	5	5	5	5	5	5	5	5	5	5	5	5
1	30	26.8386476526198	2	1.58	67	5	4	3	3	4	5	4	2	4	5	3	4	4	4	5	5	5	3	3	5	5	3	4	2	3	3	2	4	5	5	5	2	3	3	4	3	4	4	4	3	5	4	4	4
1	19	27.1816300864132	2	1.57	67	3	4	4	4	3	2	3	3	4	4	2	4	4	4	4	3	4	3	4	5	4	2	4	4	4	3	4	3	2	2	3	2	4	4	3	5	4	5	4	4	4	4	4	4
1	41	30.178820773839	2	1.49	67	3	3	3	3	4	3	3	1	3	3	3	3	4	2	4	2	2	2	4	5	4	3	3	2	3	4	4	4	4	4	4	4	4	2	4	3	3	3	3	2	3	2	3	3
1	41	19.4943289224953	1	1.84	66	3	5	5	5	1	5	5	1	4	5	4	4	5	4	5	5	4	4	5	5	4	5	5	5	5	4	5	5	5	5	5	5	5	5	5	5	4	5	5	5	5	5	5	5
1	38	21.7994451050337	2	1.74	66	4	2	2	2	3	3	2	2	4	4	3	4	4	2	4	5	5	3	4	2	4	4	4	4	4	4	4	5	5	5	5	5	4	4	4	4	4	4	4	3	4	4	3	4
1	46	22.0521901834341	1	1.73	66	5	5	4	5	2	3	3	2	4	5	4	5	4	5	5	5	5	5	5	2	5	5	5	5	5	5	4	5	5	5	4	4	4	5	4	5	5	4	4	5	4	5	4	4
1	35	22.5710475017954	2	1.71	66	5	2	2	3	4	2	2	4	2	4	2	2	2	2	2	5	5	4	4	4	3	5	4	3	3	3	2	4	2	2	2	4	3	3	3	3	2	2	2	2	2	2	2	2
1	52	22.8373702422145	1	1.7	66	5	4	4	4	1	4	4	2	4	4	4	4	5	5	4	5	4	4	4	4	5	5	4	4	4	4	4	4	3	3	3	4	4	4	4	4	4	4	4	4	4	4	4	4
1	33	23.3843537414966	2	1.68	66	5	2	3	3	3	3	4	2	2	3	2	2	3	2	4	5	4	4	4	2	4	4	4	4	4	4	4	3	4	4	4	4	4	4	2	4	4	4	3	4	3	4	4	4
1	43	23.3843537414966	1	1.68	66	4	3	3	4	2	4	4	2	3	4	4	4	5	4	4	5	5	4	4	2	5	2	5	4	4	4	4	5	4	4	2	4	4	4	4	5	4	4	4	4	5	5	5	4
1	44	23.6652443615762	2	1.67	66	5	4	4	4	3	3	2	3	2	2	2	2	3	4	3	5	4	4	4	4	3	4	4	4	3	2	3	4	3	2	3	3	3	3	2	4	3	3	3	3	3	3	4	3
1	47	23.6652443615762	2	1.67	66	5	3	2	2	2	4	4	4	3	4	4	3	3	2	4	5	5	4	4	3	4	4	4	4	4	4	4	4	2	4	3	4	4	3	4	5	4	5	4	4	5	5	3	4
1	44	23.9512265931195	2	1.66	66	5	4	4	4	2	2	2	2	3	3	3	3	2	3	4	4	4	3	3	3	4	4	3	4	4	3	4	2	5	1	5	3	3	3	2	3	3	3	4	4	3	3	4	3
1	34	24.2424242424242	2	1.65	66	5	5	5	5	1	3	3	2	4	4	3	4	4	4	5	5	5	4	4	4	4	4	4	4	4	4	5	3	4	5	5	4	4	4	3	4	4	5	5	5	4	5	4	4
1	39	24.8409800895781	1	1.63	66	5	3	3	2	4	2	3	2	3	4	2	3	2	2	4	4	4	4	5	2	4	3	4	2	4	4	5	3	4	4	4	3	5	4	3	4	4	5	3	4	4	3	3	3
1	30	25.148605395519	2	1.62	66	5	3	2	2	4	4	3	2	2	2	2	2	3	3	2	2	2	3	2	3	3	2	3	2	3	3	3	2	2	3	2	3	3	3	2	3	2	3	2	2	2	2	2	2
1	22	25.78125	1	1.6	66	3	2	2	2	3	4	4	3	3	3	3	3	4	2	4	5	5	3	4	4	4	4	4	4	3	3	3	4	4	4	4	4	4	4	3	3	3	3	3	4	3	2	4	3
1	36	25.78125	1	1.6	66	3	4	4	4	2	3	3	4	4	4	4	4	5	5	4	5	5	4	5	3	4	4	4	4	4	4	4	4	4	4	4	4	4	4	3	5	4	4	5	4	5	5	5	4
1	40	25.78125	2	1.6	66	5	4	4	4	4	4	2	2	2	2	2	3	4	3	4	5	4	3	5	3	4	4	4	4	4	3	4	3	3	4	4	3	4	4	3	3	3	4	2	3	3	3	4	3
1	44	25.78125	2	1.6	66	4	4	3	3	2	5	2	4	4	4	3	4	4	4	4	5	5	5	5	4	4	3	4	3	4	3	4	4	4	4	4	4	4	5	4	5	4	4	5	5	5	4	5	5
1	24	27.8293135435993	2	1.54	66	4	4	4	4	2	4	3	4	4	5	4	4	4	4	4	5	5	5	4	2	4	4	4	4	4	4	4	4	4	4	4	4	4	4	3	4	4	4	4	4	4	4	4	4
1	38	20.5150864789799	1	1.78	65	5	3	3	3	3	4	4	3	4	4	2	3	4	3	2	5	4	4	4	3	4	4	4	4	4	4	4	4	2	2	2	4	3	4	4	4	4	4	4	4	3	4	4	4
1	34	21.4691504822301	2	1.74	65	4	4	4	4	1	4	4	2	5	4	4	5	5	3	5	5	5	4	2	3	4	4	4	4	5	4	5	5	5	5	5	5	5	2	3	3	5	4	4	4	5	5	5	5
1	35	21.9713358572201	1	1.72	65	4	3	4	5	2	4	3	3	5	4	5	4	5	5	4	5	5	4	4	5	5	4	4	3	4	4	3	4	4	3	4	4	3	3	3	4	4	3	3	3	4	4	4	4
1	36	22.4913494809689	1	1.7	65	4	3	3	3	3	4	4	4	3	3	4	3	5	4	2	5	5	2	2	5	4	5	4	4	4	4	3	4	4	2	2	4	3	2	4	3	3	4	4	3	4	4	4	4
1	40	22.4913494809689	1	1.7	65	4	4	4	4	2	4	5	5	3	3	3	4	5	4	4	5	5	5	5	4	5	5	4	4	3	3	4	4	4	3	4	4	4	4	4	5	4	3	4	5	5	4	3	4
1	48	22.4913494809689	2	1.7	65	4	4	4	4	2	3	3	3	4	4	4	4	4	4	4	4	4	4	4	3	4	4	4	4	4	4	4	4	4	4	4	4	4	3	4	4	5	4	4	4	4	4	4	4
1	23	22.7583067819754	1	1.69	65	5	4	3	4	2	3	2	3	3	4	2	4	5	5	3	3	4	3	4	5	4	3	3	2	3	4	4	2	3	3	2	2	4	4	1	5	3	3	4	4	4	3	3	3
1	30	22.7583067819754	1	1.69	65	5	4	4	3	2	4	4	3	4	4	4	4	4	3	4	5	5	4	4	4	3	4	4	4	4	4	4	4	4	4	5	4	4	4	4	5	4	5	4	4	5	4	4	4
1	38	22.7583067819754	2	1.69	65	6	4	4	4	2	4	3	3	4	4	4	4	3	3	4	5	5	4	4	3	4	3	4	4	4	4	4	3	4	4	2	3	4	4	4	4	4	3	4	4	4	4	4	4
1	36	23.0300453514739	1	1.68	65	5	4	4	4	3	4	3	4	4	3	3	3	4	2	5	5	5	5	5	2	5	3	4	3	4	3	4	4	5	4	3	5	4	5	3	5	4	4	4	5	5	4	5	4
1	42	23.0300453514739	1	1.68	65	5	5	5	5	1	5	5	3	5	4	3	4	5	5	5	5	5	5	5	3	5	5	5	5	5	5	5	5	5	5	5	5	5	5	3	5	5	5	5	5	5	5	5	5
1	33	23.3066800530675	2	1.67	65	3	4	3	3	3	4	4	3	4	4	3	3	4	3	4	5	5	3	2	5	5	4	4	4	5	5	5	5	4	4	4	4	4	2	5	4	4	4	5	3	4	4	5	4
1	22	23.8751147842057	1	1.65	65	4	3	2	3	3	2	2	2	3	4	3	3	4	4	3	4	4	3	4	3	3	3	3	3	3	3	4	3	4	4	4	4	4	3	3	3	3	4	3	3	3	4	3	3
1	25	23.8751147842057	1	1.65	65	3	3	3	5	2	3	4	1	3	4	2	4	5	4	4	2	5	4	2	2	3	1	3	2	4	5	4	3	3	3	3	2	4	2	3	4	3	4	4	3	4	4	4	4
1	25	23.8751147842057	1	1.65	65	4	3	3	5	3	4	3	2	5	4	2	3	3	1	4	5	5	4	4	2	5	2	4	2	4	3	3	2	2	4	2	3	3	3	2	4	4	4	4	4	4	4	4	4
1	40	23.8751147842057	1	1.65	65	3	4	4	4	2	4	3	3	4	4	4	4	4	4	4	4	3	3	4	4	4	4	4	4	4	3	4	4	4	4	4	5	5	4	3	5	5	4	4	4	5	5	5	5
1	43	23.8751147842057	1	1.65	65	5	2	2	3	4	4	5	3	2	2	4	3	2	2	3	5	5	3	2	4	4	4	2	4	3	3	2	4	2	4	4	4	3	2	3	3	3	5	2	2	2	4	2	2
1	44	23.8751147842057	1	1.65	65	4	4	4	4	3	5	2	3	3	4	3	3	4	4	4	5	5	3	3	4	4	4	4	4	4	4	4	4	4	4	4	4	4	3	3	4	4	4	3	3	3	4	4	4
1	50	23.8751147842057	1	1.65	65	4	4	5	5	3	2	4	2	5	5	5	4	5	5	5	3	4	4	2	5	5	4	4	4	5	5	5	5	4	5	5	5	5	3	4	4	4	5	4	4	4	4	5	4
1	32	24.4646016033724	1	1.63	65	5	4	4	4	2	5	5	3	4	4	3	3	5	5	4	5	5	4	4	4	5	4	4	2	4	4	4	5	5	4	4	5	4	4	4	5	4	3	4	5	5	4	4	4
1	42	24.4646016033724	1	1.63	65	5	2	2	3	4	2	2	1	2	4	1	2	3	3	4	5	5	4	5	3	3	1	4	4	3	2	2	2	2	3	3	2	2	4	2	5	2	3	1	4	2	2	2	1
1	53	24.44	1	1.63	65	5	4	4	4	2	4	4	2	4	4	4	4	4	3	4	3	4	4	4	4	4	4	4	4	4	4	3	3	4	4	3	4	3	4	4	4	4	4	4	4	4	4	4	4
1	34	24.7675659198293	2	1.62	65	4	3	3	3	3	3	3	2	3	4	2	3	4	2	3	3	5	3	2	4	3	3	4	4	3	2	3	2	3	2	2	4	4	3	3	3	3	2	2	3	2	2	3	2
1	34	24.7675659198293	1	1.62	65	3	3	3	4	2	4	4	4	3	4	4	3	4	4	4	4	2	3	2	4	4	4	4	4	4	4	4	4	4	4	4	4	4	3	4	4	3	4	4	3	3	4	4	3
1	38	25.0761930481077	1	1.61	65	4	4	4	4	2	4	4	2	4	3	4	4	5	4	4	4	4	4	4	4	3	2	4	3	4	4	4	4	4	4	4	4	4	4	4	5	4	4	4	4	5	4	4	4
1	40	25.0761930481077	2	1.61	65	3	3	4	4	2	4	4	3	3	4	4	4	4	1	5	3	5	3	4	3	5	4	3	4	4	4	4	3	3	4	4	3	4	5	2	5	3	4	4	5	5	5	5	4
1	26	25.390625	1	1.6	65	5	3	3	3	4	5	4	4	2	2	4	2	5	5	5	5	5	3	2	4	4	2	4	4	5	5	4	4	4	4	4	4	2	3	3	5	3	4	3	3	3	4	3	2
1	30	25.390625	1	1.6	65	4	3	4	4	3	2	3	3	4	4	3	4	4	2	3	5	3	5	5	1	4	3	4	2	4	4	4	4	3	3	2	3	4	3	2	4	4	4	4	4	5	3	4	4
1	39	25.390625	1	1.6	65	4	4	4	5	1	4	4	3	4	5	4	4	5	5	4	5	5	3	3	5	5	5	3	4	4	3	4	5	5	5	5	4	4	4	3	4	4	4	4	4	4	4	4	4
1	43	25.390625	1	1.6	65	5	4	3	5	2	2	1	1	3	4	2	3	4	4	4	4	5	2	3	2	4	5	4	5	3	3	3	4	5	4	4	3	3	4	3	3	4	4	4	3	4	3	4	4
1	50	25.390625	1	1.6	65	5	4	4	4	2	3	3	3	4	3	4	4	4	4	3	5	5	3	3	5	4	3	4	4	4	4	4	4	2	2	2	2	4	2	4	3	4	4	4	3	4	3	4	4
1	32	25.711008267078	2	1.59	65	5	4	4	4	2	4	4	2	4	4	3	4	4	4	4	4	4	4	3	3	3	3	4	4	4	4	4	4	4	4	4	4	4	4	4	4	4	4	4	4	5	5	4	4
1	45	26.0374939913475	1	1.58	65	4	4	4	4	2	5	4	3	3	3	5	4	4	4	5	5	5	3	4	5	4	5	4	5	5	4	4	4	4	4	5	4	4	4	4	4	4	4	4	4	4	4	5	4
1	35	26.3702381435352	1	1.57	65	5	4	4	5	3	5	4	2	4	4	2	5	5	2	5	5	5	4	4	5	5	4	4	4	5	5	5	5	5	5	5	5	5	3	5	4	4	5	4	3	4	4	5	4
1	23	27.0551508844953	2	1.55	65	4	4	5	4	2	4	3	4	4	4	5	4	3	5	5	5	5	4	4	3	4	4	4	4	4	3	4	5	5	4	5	5	5	5	3	5	4	5	4	5	5	5	4	4
1	52	27.0551508844953	2	1.55	65	5	3	3	3	3	4	4	4	4	4	4	4	5	5	4	5	5	5	4	4	4	4	5	5	4	4	4	4	4	4	4	4	4	4	4	5	4	4	5	4	4	4	4	4
1	34	29.2779604522319	1	1.49	65	2	4	4	2	3	4	4	4	5	4	4	5	5	5	4	5	4	5	4	3	4	4	4	2	4	5	4	5	5	3	4	5	4	3	2	5	5	5	5	5	5	5	5	5
1	42	27.6603015934042	1	1.53	64.75	4	4	4	4	3	3	3	4	4	2	3	2	4	4	2	4	4	4	4	4	4	4	4	4	4	5	5	4	4	3	4	4	5	4	4	4	5	4	4	4	5	4	4	4
1	44	20.1994697639187	2	1.78	64	5	5	4	4	2	5	5	2	4	5	5	4	5	4	5	5	5	5	5	5	5	5	4	4	5	5	5	5	5	5	5	5	5	5	5	5	5	5	5	5	5	5	5	5
1	43	21.3839419960573	2	1.73	64	5	4	4	4	2	4	3	2	4	4	5	5	5	4	4	5	5	4	4	4	4	4	4	4	5	4	4	4	4	4	4	4	4	4	4	5	4	4	5	4	5	4	5	5
1	37	22.1453287197232	1	1.7	64	6	5	5	5	1	5	5	5	5	5	5	5	5	5	5	5	5	5	4	5	5	5	4	5	5	5	5	5	4	3	3	5	5	4	4	5	5	5	5	4	5	5	5	5
1	39	22.1453287197232	1	1.7	64	4	5	4	5	1	5	5	5	5	5	5	5	5	5	5	5	5	5	5	5	5	1	5	5	5	5	5	5	5	5	5	5	5	5	5	5	5	5	5	5	5	5	5	5
1	55	22.1453287197232	1	1.7	64	4	4	3	5	2	3	3	2	4	2	3	3	5	5	5	5	5	4	4	5	5	2	5	4	4	5	5	5	5	4	4	5	5	3	5	4	4	5	4	4	5	4	5	5
1	30	22.4081789853296	1	1.69	64	5	4	4	4	2	5	5	2	4	5	4	4	5	5	5	5	5	5	5	5	5	4	4	4	4	4	5	4	4	4	4	4	4	4	2	5	4	5	4	5	4	4	4	4
1	26	22.6757369614512	1	1.68	64	5	3	4	4	4	2	2	2	2	4	1	2	2	3	4	3	4	4	4	5	1	4	4	3	3	4	4	4	2	4	4	4	4	4	2	4	2	3	2	3	2	2	2	2
1	40	22.6757369614512	2	1.68	64	5	4	4	4	3	3	2	3	4	4	4	4	4	5	4	5	3	4	3	4	4	5	4	5	4	4	4	4	5	4	4	4	4	4	2	4	4	5	4	3	4	4	4	4
1	42	22.6757369614512	1	1.68	64	4	5	5	5	1	5	5	4	4	4	5	4	5	5	5	5	5	4	4	4	5	5	5	5	5	5	5	5	5	4	5	5	5	5	4	5	5	5	5	4	5	5	5	5
1	24	22.9481157445588	1	1.67	64	4	3	2	2	2	4	3	4	5	3	4	4	5	5	5	5	5	4	4	5	2	2	3	4	4	3	3	5	5	4	4	4	4	4	2	4	4	5	4	4	5	4	5	5
1	32	22.9481157445588	2	1.67	64	5	5	4	4	4	4	4	2	3	4	4	3	3	1	5	3	3	4	4	5	5	5	4	4	4	4	5	3	5	5	5	4	5	4	4	5	4	4	4	4	4	4	4	4
1	52	22.9481157445588	1	1.67	64	4	3	3	4	2	4	4	3	3	4	3	3	3	2	3	3	3	4	4	3	4	2	3	3	3	2	3	3	3	2	2	2	4	4	3	3	3	3	4	4	4	4	2	3
1	36	23.2254318478734	2	1.66	64	5	4	3	4	2	5	5	1	4	4	3	4	2	3	4	4	5	4	4	5	5	5	5	4	5	5	5	4	4	4	4	5	4	4	3	4	4	4	4	4	4	5	3	4
1	41	23.2254318478734	1	1.66	64	4	4	4	4	2	4	4	4	4	4	4	4	5	5	4	5	5	4	4	5	4	4	5	5	4	5	4	4	4	3	4	3	4	4	4	5	4	4	4	5	4	5	5	5
1	23	23.5078053259871	1	1.65	64	3	3	4	4	2	3	2	2	4	5	5	4	5	5	4	5	5	2	4	5	4	3	3	3	5	3	3	4	5	4	4	4	4	4	3	5	4	4	4	3	4	5	4	5
1	30	23.5078053259871	2	1.65	64	5	5	5	4	3	4	4	2	3	4	4	3	4	4	5	2	3	2	5	2	5	4	4	4	5	4	4	4	4	4	4	4	4	4	4	4	4	4	4	5	4	5	3	4
1	53	23.5078053259871	1	1.65	64	3	3	2	4	3	4	4	2	3	3	1	3	3	4	5	5	5	3	4	3	5	5	4	5	3	2	2	3	5	4	5	4	3	4	2	3	2	4	2	4	2	1	2	2
1	18	23.7953599048186	1	1.64	64	3	4	3	4	3	3	4	1	3	4	2	4	4	4	5	5	5	5	5	2	4	5	4	4	5	5	5	5	5	5	5	5	5	5	3	5	4	5	3	5	4	5	5	4
1	34	23.7953599048186	2	1.64	64	4	4	4	4	2	3	4	2	4	4	3	4	4	5	4	5	5	4	4	3	4	2	4	2	4	4	4	5	4	4	4	4	4	4	2	5	4	4	4	5	4	4	5	4
1	34	23.7953599048186	1	1.64	64	5	4	4	5	1	4	4	2	4	4	4	4	5	4	5	5	5	4	5	4	5	5	5	5	5	4	5	5	5	5	5	5	5	4	2	5	4	5	5	4	5	5	5	5
1	41	23.7953599048186	1	1.64	64	5	4	4	4	2	4	4	3	4	4	4	4	4	3	5	4	4	4	5	3	4	4	4	4	5	4	4	4	5	4	4	4	4	5	4	4	5	5	5	5	5	5	5	5
1	31	24.0882231171666	2	1.63	64	4	4	4	5	2	5	5	2	5	5	2	5	5	3	4	5	5	5	3	4	5	5	5	5	5	5	5	5	5	4	5	5	4	5	4	5	4	5	5	4	5	5	5	4
1	31	24.3865264441396	1	1.62	64	5	4	4	4	3	4	3	1	3	4	2	4	4	4	5	5	3	4	2	3	5	4	4	4	5	4	4	4	5	5	5	5	5	4	3	4	4	5	5	4	4	4	4	4
1	34	24.6904054627522	2	1.61	64	6	3	3	4	2	4	5	1	4	5	2	4	1	1	4	2	5	2	5	4	5	5	5	5	5	5	5	4	4	5	4	4	5	4	4	4	4	5	4	4	5	4	4	4
1	23	25	2	1.6	64	4	4	4	4	2	3	4	2	4	5	4	4	3	4	4	2	3	4	2	1	5	4	4	4	5	4	4	5	5	4	5	3	5	2	4	4	4	5	4	3	4	4	3	3
1	34	25	1	1.6	64	3	5	5	5	1	3	3	3	5	5	4	4	5	4	4	5	5	3	4	4	4	4	4	3	5	5	3	5	3	4	5	4	4	3	3	4	4	4	4	3	4	4	4	4
1	34	25	1	1.6	64	4	5	5	5	1	5	5	2	4	4	5	4	5	5	5	5	5	4	5	5	4	4	5	5	5	4	4	5	5	4	5	5	4	4	5	5	5	5	5	5	5	5	5	5
1	43	25	1	1.6	64	5	4	4	4	3	3	3	3	3	4	3	3	4	2	3	5	4	4	4	4	3	2	4	5	4	4	4	4	4	2	4	3	3	4	4	4	4	5	4	4	4	3	5	4
1	48	25.9645421720962	1	1.57	64	4	3	3	4	2	4	3	2	3	3	4	3	4	3	4	4	4	3	4	4	4	3	3	4	3	2	3	3	4	3	3	3	3	4	4	4	4	4	4	4	4	4	3	4
1	50	19.8838530488575	1	1.78	63	6	1	1	2	3	1	1	3	1	1	3	2	4	2	1	1	2	2	1	5	2	1	3	2	2	2	1	1	2	1	2	1	3	2	3	2	1	3	2	2	3	2	3	2
1	36	20.338326446281	2	1.76	63	5	3	4	4	2	4	3	4	4	2	4	3	4	2	3	5	5	3	4	4	4	4	4	4	4	4	4	2	3	3	2	4	4	4	3	3	3	4	4	4	3	4	5	3
1	19	20.5714285714286	2	1.75	63	3	4	4	4	3	2	3	2	4	4	5	5	5	1	5	3	4	3	3	3	5	5	5	5	5	5	5	3	3	5	5	5	5	3	5	4	4	5	4	3	4	3	4	4
1	34	20.5714285714286	1	1.75	63	4	3	4	4	2	2	3	4	4	4	4	4	4	2	4	5	4	3	3	4	4	4	4	4	4	3	4	5	4	4	4	3	4	3	4	3	4	4	4	3	5	4	4	4
1	39	20.8085612366231	2	1.74	63	5	4	4	4	2	4	4	2	4	4	4	4	4	4	4	4	4	4	4	3	4	4	4	4	4	3	4	4	4	4	4	4	4	4	4	4	4	4	4	5	5	5	5	5
1	47	20.8085612366231	1	1.74	63	4	4	4	4	1	4	4	4	4	4	5	4	4	4	4	4	5	4	4	4	4	4	4	4	4	4	4	4	4	4	4	4	4	4	4	5	4	4	4	4	4	4	4	4
1	23	21.0498179023689	1	1.73	63	4	5	5	5	1	5	5	3	5	5	5	5	5	5	5	5	5	5	4	4	5	4	4	4	5	5	5	5	5	4	4	5	5	4	5	5	4	3	5	4	5	5	4	5
1	26	21.0498179023689	1	1.73	63	4	4	4	4	2	4	4	2	5	4	5	4	5	2	4	4	3	4	3	2	4	4	4	5	4	4	4	5	4	4	5	5	5	3	5	4	4	5	4	4	5	5	4	4
1	28	21.0498179023689	1	1.73	63	5	4	4	3	3	4	3	2	4	4	2	4	4	4	4	2	4	4	4	3	4	2	4	2	4	4	4	2	4	4	4	4	4	2	3	4	4	3	3	3	3	3	3	3
1	39	21.0498179023689	1	1.73	63	5	4	4	4	2	4	4	2	4	5	4	4	5	4	4	5	5	4	5	4	4	4	5	4	4	4	4	4	5	4	4	4	4	4	4	4	4	4	4	4	4	4	4	4
1	32	21.295294753921	2	1.72	63	5	4	4	4	2	3	3	3	4	4	4	4	4	4	4	3	4	4	4	4	5	4	4	4	5	5	5	4	4	4	4	4	4	3	4	4	4	4	4	4	4	3	4	4
1	39	21.5450907971684	2	1.71	63	3	5	5	5	1	5	5	1	5	5	5	5	5	5	5	5	5	4	4	4	4	3	4	3	3	3	3	5	5	2	4	2	2	4	5	3	4	3	4	4	4	4	4	4
1	39	21.5450907971684	1	1.71	63	5	3	3	4	2	3	3	2	4	4	4	5	5	5	4	5	5	4	5	4	5	4	4	4	4	4	4	4	3	3	4	4	4	5	3	5	5	5	5	5	5	5	4	5
1	42	21.7993079584775	1	1.7	63	5	5	5	5	1	4	3	4	4	4	4	4	4	5	4	5	5	4	4	5	4	4	4	4	4	4	4	4	4	3	4	4	4	4	4	5	5	4	5	4	4	4	5	5
1	43	21.7993079584775	1	1.7	63	4	4	4	4	2	4	4	4	4	4	4	4	4	4	4	5	5	4	5	4	5	4	4	4	4	4	4	5	4	4	4	4	4	5	3	4	4	4	4	5	4	4	4	4
1	50	21.7993079584775	1	1.7	63	5	4	4	4	2	4	2	2	2	2	4	3	3	4	4	5	5	2	4	4	4	4	4	4	4	4	4	4	4	4	4	3	3		2	4	4	3	4	3	4	3	4	4
1	36	22.0580511886839	1	1.69	63	4	3	3	1	2	2	2	2	3	3	2	3	4	5	5	5	5	3	2	4	5	5	4	4	4	4	4	4	4	5	4	4	4	4	4	3	3	4	4	3	4	4	4	4
1	37	22.3214285714286	1	1.68	63	5	5	5	5	2	4	5	2	4	5	5	4	4	5	5	2	5	4	5	5	4	4	4	4	5	5	5	5	5	5	5	5	5	5	5	4	4	5	5	4	5	4	5	4
1	43	22.3214285714286	2	1.68	63	4	3	3	3	3	4	4	4	3	3	3	4	3	3	3	3	2	3	2	3	5	4	5	4	5	5	5	3	3	3	3	4	5	3	3	5	5	5	5	5	5	5	5	5
1	25	22.8625344752504	1	1.66	63	4	4	4	4	4	3	3	1	2	4	1	2	2	4	4	2	3	3	4	2	4	5	4	5	5	5	5	3	4	2	3	5	5	4	1	3	3	3	3	4	3	2	3	3
1	31	22.8625344752504	2	1.66	63	4	4	4	4	3	4	4	2	4	4	4	4	5	4	3	5	5	4	3	3	4	2	4	2	4	4	4	4	2	3	3	3	4	4	4	4	4	4	4	4	4	4	3	4
1	54	22.8625344752504	1	1.66	63	4	3	3	4	2	4	4	3	4	4	4	3	4	3	4	5	4	5	4	3	4	4	4	4	4	3	4	4	4	4	4	4	4	4	3	4	4	4	4	4	4	3	4	4
1	19	23.1404958677686	1	1.65	63	3	4	3	5	1	4	4	3	5	5	1	4	2	5	4	5	5	5	4	3	5	4	4	4	5	5	5	5	5	4	4	4	5	5	5	5	5	5	4	5	4	4	3	4
1	27	23.1404958677686	1	1.65	63	5	3	3	4	4	2	3	2	3	4	1	3	3	4	3	3	3	3	2	3	4	4	3	4	3	2	3	3	2	2	2	1	3	4	2	4	3	3	3	4	3	3	3	3
1	30	23.1404958677686	1	1.65	63	4	5	5	5	1	4	4	3	4	4	4	4	4	4	5	5	5	4	5	4	5	5	5	5	5	4	4	5	5	5	5	4	4	5	4	5	5	5	5	5	5	5	5	5
1	21	23.7118446309609	1	1.63	63	3	3	3	4	4	2	4	2	4	4	3	3	5	4	4	3	4	4	4	5	4	5	4	4	4	4	4	4	4	4	4	4	4	2	2	5	3	4	5	4	4	3	5	4
1	23	23.7118446309609	1	1.63	63	3	4	5	5	1	4	4	3	5	4	5	4	5	5	5	4	5	4	4	4	4	4	4	5	4	4	4	4	4	4	4	4	4	4	4	5	5	5	5	5	5	5	5	5
1	40	23.7118446309609	2	1.63	63	4	3	3	4	4	2	2	2	2	4	2	2	3	4	3	4	3	3	4	4	3	2	3	3	3	3	3	4	3	3	3	3	4	2	2	3	2	3	3	3	3	3	3	3
1	42	23.7118446309609	1	1.63	63	5	4	3	3	4	3	4	1	3	2	2	3	4	2	3	2	4	3	2	3	4	2	2	2	3	4	3	4	2	2	3	4	3	2	4	3	2	3	3	2	3	2	3	3
1	48	23.7118446309609	2	1.63	63	5	2	3	4	2	2	2	4	4	4	4	4	4	4	2	4	5	4	4	4	4	5	5	5	5	5	5	5	5	4	4	5	5	5	4	4	4	5	5	5	5	5	5	5
1	48	23.7118446309609	1	1.63	63	5	3	3	4	2	4	4	2	3	3	3	4	4	4	4	5	3	3	4	4	4	4	4	4	3	3	3	4	3	3	3	4	3	4	4	4	3	2	2	4	4	3	4	4
1	38	24.0054869684499	2	1.62	63	5	4	4	5	2	3	3	2	4	4	3	4	4	2	4	5	5	5	5	3	4	5	4	4	4	4	4	4	4	4	4	4	4	5	3	5	4	4	4	5	4	3	4	4
1	42	24.0054869684499	2	1.62	63	5	4	4	4	4	4	4	3	4	3	2	3	2	4	4	5	4	3	3	3	4	4	4	4	4	4	4	3	3	4	4	3	4	2	3	4	4	3	4	4	4	4	4	4
1	38	24.609375	1	1.6	63	4	5	5	5	1	5	4	3	4	4	5	4	5	5	4	3	5	4	5	3	4	5	4	4	4	5	5	5	5	5	4	5	4	5	3	5	4	5	4	5	5	5	4	4
1	43	24.609375	2	1.6	63	4	5	5	5	1	3	3	3	5	4	5	4	4	5	5	5	5	4	4	4	4	4	4	4	5	4	4	5	5	5	5	5	4	4	3	5	5	5	5	5	5	5	5	5
1	38	24.9199003203987	2	1.59	63	4	3	3	3	4	2	1	2	4	3	2	1	5	4	2	5	5	3	3	2	5	4	4	3	4	4	4	3	2	2	2	5	3	2	2	3	3	2	2	3	2	2	4	3
1	54	25.2363403300753	2	1.58	63	4	4	4	4	3	4	4	4	5	3	4	4	5	5	5	5	5	5	4	4	4	4	5	4	4	4	4	5	5	4	5	4	4	5	3	4	5	4	5	5	5	5	5	5
1	38	26.5643447461629	2	1.54	63	4	5	5	5	1	5	5	1	5	5	5	5	5	5	5	5	5	5	1	1	5	5	5	5	5	5	5	5	5	5	5	5	5	5	1	5	5	5	5	5	5	5	5	5
1	62	26.5643447461629	1	1.54	63	3	5	4	5	1	5	5	2	4	4	5	4	5	5	4	5	5	5	5	5	4	4	5	4	5	4	4	5	4	2	4	4	4	5	5	5	5	4	5	4	5	4	4	4
1	29	19.5682363337962	1	1.78	62	5	4	4	3	3	5	5	4	4	5	5	5	5	3	4	2	4	4	3	5	4	3	5	4	4	4	3	4	4	3	3	2	5	4	4	4	5	5	5	4	5	5	3	5
1	50	19.5682363337962	1	1.78	62	6	2	2	3	4	2	2	2	1	2	3	2	4	2	3	2	2	2	1	5	2	2	3	2	2	1	1	2	2	2	2	1	1	2	3	2	1	3	2	3	3	3	3	2
1	25	20.2448979591837	1	1.75	62	5	3	3	3	4	3	2	2	3	4	2	3	3	2	4	4	2	3	2	2	3	3	4	4	3	2	2	3	4	2	2	3	2	3	2	3	2	3	3	3	3	3	2	2
1	38	20.2448979591837	2	1.75	62	5	4	4	4	2	3	3	4	4	4	4	3	4	4	4	4	4	4	2	4	2	2	3	4	3	2	2	3	3	3	4	2	3	3	4	4	4	4	4	3	3	3	4	4
1	41	20.4782666138195	1	1.74	62	3	4	3	4	2	3	3	3	3	3	2	2	3	4	3	5	5	3	3	4	4	4	3	4	3	3	3	3	3	4	2	3	3	3	2	3	2	4	2	3	3	3	3	2
1	50	20.4782666138195	2	1.74	62	4	4	4	4	2	4	4	5	4	5	5	4	5	5	4	5	5	4	4	4	4	4	4	4	4	4	4	4	4	4	4	4	4	4	4	4	4	4	4	4	4	5	4	5
1	53	20.7156938086805	1	1.73	62	3	5	5	5	3	3	3	1	5	4	5	5	5	5	5	4	5	5	3	4	1	3	4	4	3	4	4	5	4	4	4	3	3	4	1	5	4	5	5	5	5	5	5	5
1	40	20.9572742022715	1	1.72	62	5	4	4	4	2	2	3	4	4	4	3	3	4	5	4	5	5	2	2	4	3	4	4	4	4	3	4	4	4	4	4	4	4	2	3	3	4	4	4	3	4	3	4	4
1	55	20.9572742022715	1	1.72	62	4	5	5	5	3	4	4	2	4	5	4	5	4	5	4	5	5	5	5	3	4	3	4	4	4	4	5	4	3	3	4	4	4	4	3	4	4	4	4	4	5	5	4	4
1	30	21.2031052289593	1	1.71	62	3	4	3	4	3	2	2	2	3	4	2	3	4	2	2	2	4	3	4	4	2	2	3	4	2	2	3	2	4	3	2	4	3	2	2	3	2	3	3	3	2	3	3	2
1	19	21.4532871972318	1	1.7	62	3	4	4	4	2	4	2	2	4	3	3	4	4	4	3	4	4	3	2	4	3	4	4	4	4	3	3	4	3	3	3	3	3	2	4	3	4	3	3	4	3	2	4	4
1	31	21.4532871972318	1	1.7	62	5	3	4	4	1	5	4	2	4	5	3	4	3	2	1	3	5	4	4	4	5	5	5	5	5	4	4	4	5	5	5	5	5	5	5	5	5	5	4	5	4	4	5	5
1	34	21.4532871972318	1	1.7	62	4	1	1	1	5	1	1	3	1	1	1	1	1	1	5	2	2	3	3	4	5	4	4	4	4	4	4	3	5	5	5	5	4	3	3	3	2	2	2	3	2	2	2	2
1	27	21.9671201814059	1	1.68	62	5	3	4	4	4	2	2	2	2	4	1	3	3	2	3	5	5	4	2	4	4	5	3	4	3	4	4	4	3	4	4	2	4	3	2	4	3	2	2	3	3	2	2	2
1	33	21.9671201814059	1	1.68	62	4	3	4	3	2	2	3	4	4	4	3	3	5	5	4	4	5	2	3	5	4	2	3	3	3	3	2	5	4	4	3	3	3	3	3	3	4	4	4	3	4	3	4	4
1	44	21.9671201814059	1	1.68	62	5	3	3	4	4	3	2	2	3	3	3	3	3	4	4	4	5	3	4	2	4	4	3	4	3	3	3	4	4	4	3	3	3	3	3	3	3	3	3	3	3	3	3	3
1	53	22.4996371026274	2	1.66	62	4	2	2	4	1	3	3	4	4	4	4	3	5	5	5	5	5	3	4	4	5	5	4	4	4	4	4	4	4	4	5	5	4	3	5	4	4	5	4	4	4	4	5	4
1	25	22.77318640955	2	1.65	62	4	3	2	2	4	2	2	1	2	2	2	2	2	2	2	2	2	2	1	4	2	1	4	2	2	2	4	2	2	3	2	1	2	2	4	2	3	3	1	1	1	2	2	1
1	25	22.77318640955	1	1.65	62	5	4	4	4	5	4	4	2	2	4	2	3	4	1	5	5	5	4	4	4	5	4	4	4	4	5	4	4	4	4	5	4	4	4	3	4	3	3	3	4	4	4	4	4
1	38	22.77318640955	2	1.65	62	5	4	4	4	2	3	3	3	2	3	3	3	4	4	4	4	4	3	4	5	4	4	4	4	3	2	3	3	4	2	2	4	3	2	4	4	2	2	2	2	2	2	2	2
1	39	23.051754907793	1	1.64	62	5	4	4	4	2	2	3	3	4	3	3	3	4	4	4	4	4	3	4	3	3	4	4	4	3	3	3	4	4	4	4	4	4	3	2	4	4	4	4	4	4	4	4	4
1	35	23.3354661447552	1	1.63	62	5	5	4	5	2	3	3	2	4	3	3	4	5	5	5	5	5	3	3	5	5	4	4	4	4	4	4	5	4	4	4	4	4	3	3	3	4	4	4	3	4	4	4	4
1	46	23.3354661447552	2	1.63	62	5	4	4	5	3	4	2	3	4	3	2	4	5	5	5	5	5	4	5	2	4	4	5	5	5	4	4	5	5	5	5	4	4	5	2	4	4	4	4	4	4	3	5	4
1	50	23.3354661447552	1	1.63	62	4	4	3	4	2	3	3	4	4	3	4	3	4	4	4	5	4	4	4	4	4	5	4	5	4	3	3	4	5	4	4	2	4	4	5	4	4	4	4	4	5	4	4	4
1	28	23.6244474927602	2	1.62	62	4	5	4	4	1	4	4	2	4	4	4	4	4	5	5	5	5	4	4	5	4	4	4	4	5	4	3	5	5	4	5	4	4	5	4	4	4	5	4	4	5	5	5	5
1	42	23.6244474927602	1	1.62	62	4	4	4	5	2	4	4	4	4	4	4	4	4	4	5	5	5	3	4	5	5	5	4	4	4	4	4	5	5	4	5	5	4	5	5	4	4	4	4	4	4	4	4	4
1	55	23.6244474927602	1	1.62	62	5	4	4	4	2	4	3	5	3	3	4	3	2	2	3	5	5	2	4	4	4	4	4	4	3	2	3	3	3	2	2	2	3	2	3	3	3	4	3	3	2	2	3	4
1	37	23.9188302920412	2	1.61	62	5	3	4	4	4	3	2	1	4	2	3	4	2	2	5	1	1	1	2	3	4	2	4	3	4	3	3	4	2	4	4	2	4	2	4	3	3	2	2	2	3	2	3	3
1	41	23.9188302920412	1	1.61	62	5	4	3	2	4	4	3	1	3	3	3	2	3	3	3	3	1	3	3	5	4	1	5	3	5	4	5	3	3	1	5	2	3	4	3	3	3	3	3	3	2	3	4	3
1	26	24.8357634994392	1	1.58	62	5	5	3	3	4	4	2	2	3	4	2	4	1	4	5	2	3	4	3	2	5	5	4	3	2	4	4	5	5	5	5	4	4	3	2	4	3	4	3	3	3	3	4	4
1	41	24.8357634994392	2	1.58	62	3	4	4	4	2	4	3	3	3	4	3	3	4	4	3	5	5	4	4	5	5	4	4	4	4	4	4	5	4	3	4	2	2	4	3	4	3	3	3	3	4	3	4	3
1	37	19.252619618735	2	1.78	61	4	4	4	4	2	4	3	3	4	3	4	4	4	5	4	5	5	4	3	4	4	4	4	4	3	3	4	4	3	3	4	4	3	3	4	4	4	4	4	4	4	4	4	4
1	34	20.147971991016	1	1.74	61	5	4	4	5	2	4	2	4	5	5	4	4	5	5	5	5	5	5	4	4	4	4	5	4	5	4	4	5	5	4	4	4	4	4	2	5	4	5	4	5	5	5	4	5
1	41	20.619253650622	1	1.72	61	4	4	4	4	2	2	3	2	4	4	4	4	4	3	4	4	4	4	3	3	4	4	4	4	4	3	4	2	4	4	4	3	4	3	4	4	4	4	5	4	4	4	4	4
1	50	20.619253650622	2	1.72	61	4	5	5	4	2	3	3	3	4	4	4	4	4	4	4	4	4	4	4	3	4	4	3	4	4	4	4	3	4	4	4	4	4	4	3	5	4	4	4	4	4	4	5	4
1	28	21.1072664359862	1	1.7	61	5	4	4	5	1	4	4	5	5	4	5	4	5	5	5	5	5	5	4	3	4	5	5	5	4	4	4	5	5	1	5	5	4	5	5	5	5	4	4	4	5	5	5	5
1	22	21.8724228190326	1	1.67	61	3	4	5	5	2	2	3	2	4	4	4	5	4	4	4	4	5	5	3	4	4	4	4	4	5	4	4	4	4	4	5	4	4	4	4	3	4	5	4	3	5	3	4	4
1	34	21.8724228190326	1	1.67	61	4	4	4	4	2	4	4	2	5	3	5	4	5	2	5	5	5	4	4	4	4	5	5	1	5	4	4	5	5	4	4	4	4	4	4	4	4	5	4	4	5	5	5	4
1	26	22.4058769513315	2	1.65	61	4	4	3	4	2	4	4	3	4	4	4	3	4	4	3	4	5	4	4	4	4	4	4	4	4	4	4	4	4	3	4	4	4	4	4	4	4	4	4	4	4	4	3	3
1	28	22.6799524092802	2	1.64	61	5	3	3	4	4	3	4	4	4	5	2	3	5	5	5	5	5	2	4	4	4	5	5	4	2	2	2	4	1	4	5	2	3	4	4	5	3	4	3	4	3	2	3	3
1	50	22.6799524092802	2	1.64	61	4	5	4	4	3	3	2	3	4	5	3	4	4	4	3	5	5	5	5	2	3	2	4	3	5	3	4	3	3	2	2	3	4	4	2	4	4	4	4	4	4	4	4	4
1	37	22.9590876585494	1	1.63	61	3	2	2	3	2	3	3	4	3	4	2	3	4	4	3	5	5	4	4	4	4	3	4	4	4	4	4	4	4	4	4	4	4	3	5	4	3	4	3	4	5	5	5	4
1	26	25.0657462195924	1	1.56	61	4	4	4	4	2	4	4	3	4	5	4	4	4	4	4	5	5	4	5	3	4	4	4	4	4	4	4	4	4	4	4	4	4	5	3	5	5	5	5	5	5	5	4	5
1	36	20.0474456213038	1	1.73	60	6	4	3	5	1	2	1	4	4	2	4	3	5	5	4	4	5	4	4	4	3	2	3	3	3	2	4	5	4	3	4	2	2	4	3	5	4	5	5	4	5	3	3	4
1	41	20.0474456213038	2	1.73	60	4	4	4	5	1	3	3	4	5	5	4	4	5	4	4	4	5	4	4	4	5	3	4	4	4	4	4	4	4	4	4	3	4	4	3	4	4	5	4	4	4	4	4	4
1	41	20.0474456213038	1	1.73	60	5	4	4	4	2	3	3	4	4	4	4	4	4	4	3	5	4	3	3	4	3	3	3	3	4	4	4	4	2	2	2	4	3	2	3	4	4	4	4	3	4	3	4	4
1	44	20.2812330989724	1	1.72	60	5	4	4	4	1	4	3	4	4	4	4	4	4	4	3	5	5	4	3	5	4	4	4	4	4	3	4	4	3	3	4	4	4	3	4	5	4	5	4	4	5	5	4	4
1	20	20.5191340925413	1	1.71	60	3	4	2	4	4	4	4	1	3	4	1	2	2	2	5	1	2	2	1	4	4	1	4	2	2	2	2	2	4	2	3	1	2	2	4	3	3	3	3	2	2	2	1	3
1	36	20.5191340925413	2	1.71	60	5	5	5	1	4	5	4	3	5	5	4	4	5	5	5	5	5	4	4	4	4	4	4	5	5	4	5	5	5	4	5	3	4	4	3	5	5	4	5	5	5	4	4	5
1	24	20.7612456747405	2	1.7	60	4	4	4	3	3	4	4	1	4	4	4	4	4	2	4	3	4	4	3	3	4	3	4	3	5	4	5	2	3	4	4	3	4	4	4	4	4	4	4	4	5	4	4	4
1	36	20.7612456747405	1	1.7	60	5	3	3	4	2	2	2	4	4	4	4	4	4	4	4	5	5	4	4	4	4	4	4	4	4	4	4	4	4	3	4	4	4	4	3	4	4	5	4	4	4	4	5	4
1	41	20.7612456747405	2	1.7	60	3	4	4	4	2	2	2	4	4	4	4	4	4	4	4	4	4	4	2	4	4	4	4	4	4	4	4	4	4	4	4	4	4	4	4	5	5	5	5	5	5	5	5	5
1	41	20.7612456747405	1	1.7	60	5	4	5	5	1	4	2	3	5	5	5	5	4	4	5	5	5	5	3	2	5	4	4	5	4	4	4	4	5	5	5	4	4	4	4	4	4	4	4	4	4	4	4	4
1	42	20.7612456747405	1	1.7	60	6	4	4	4	1	3	3	3	4	3	4	4	5	5	4	5	5	4	4	3	4	4	5	5	5	5	5	5	5	3	3	4	5	3	4	4	4	4	4	4	4	4	4	4
1	45	20.7612456747405	1	1.7	60	4	4	4	5	2	4	3	4	4	3	5	4	4	4	4	5	5	4	4	5	4	4	4	4	4	3	3	2	4	4	4	3	3	3	4	4	4	4	4	4	4	3	4	4
1	53	20.7612456747405	1	1.7	60	5	5	5	4	2	2	4	4	4	4	4	4	4	4	3	4	4	4	4	2	4	4	4	4	4	3	4	4	3	3	4	4	4	4	2	4	4	4	4	4	4	3	5	4
1	24	21.0076677987465	1	1.69	60	5	3	4	4	5	3	2	1	3	4	4	2	4	4	4	2	2	2	2	2	2	2	4	2	4	3	4	2	4	4	2	3	4	2	2	3	3	4	3	2	4	4	2	3
1	24	21.0076677987465	1	1.69	60	4	2	4	4	2	3	2	2	3	4	2	3	3	4	4	4	4	4	4	3	4	4	4	4	3	3	3	4	4	4	4	3	4	4	2	4	3	4	3	4	3	3	4	3
1	33	21.0076677987465	2	1.69	60	5	4	4	5	1	4	4	2	4	4	4	4	4	4	4	5	5	4	4	4	4	4	4	4	4	3	3	4	4	4	4	4	3	3	4	4	4	3	4	3	4	3	4	4
1	40	21.0076677987465	1	1.69	60	3	4	4	4	2	4	4	2	4	4	2	4	4	4	4	4	4	4	4	3	4	4	4	4	5	3	4	4	4	4	4	4	4	4	4	5	5	4	5	5	5	5	4	4
1	34	21.2585034013605	2	1.68	60	5	4	4	4	1	4	3	1	4	5	5	4	4	4	5	5	5	4	4	3	5	4	5	4	5	4	4	4	5	5	5	3	4	4	2	4	4	4	4	4	4	4	4	4
1	44	21.2585034013605	1	1.68	60	5	3	5	5	3	3	3	2	3	3	3	3	4	2	4	4	4	4	3	3	4	3	4	4	4	3	4	1	4	4	4	4	4	4	3	4	4	4	4	4	4	3	3	4
1	25	21.5138585105239	1	1.67	60	4	4	3	3	3	3	3	3	4	4	3	4	5	5	5	5	4	4	5	4	4	4	4	4	4	4	4	4	5	5	5	5	5	4	3	5	5	5	5	5	5	5	4	5
1	36	21.5138585105239	2	1.67	60	5	3	2	2	4	4	4	2	4	4	4	4	4	4	4	4	4	3	2	3	4	4	3	3	3	4	3	4	2	2	2	4	2	2	4	3	4	3	4	3	3	3	3	3
1	37	21.5138585105239	2	1.67	60	5	2	2	2	4	2	2	2	1	1	3	1	2	1	3	2	4	2	4	5	4	4	4	4	2	2	2	2	4	4	4	2	2	3	4	3	3	3	2	2	2	3	5	3
1	37	21.5138585105239	1	1.67	60	4	5	5	5	1	3	2	3	4	3	5	4	5	5	5	5	5	4	5	5	5	5	5	5	5	5	5	5	5	5	5	5	5	5	5	4	4	4	4	5	5	5	5	4
1	26	21.7738423573813	2	1.66	60	4	5	3	4	2	4	3	5	4	4	2	4	4	4	4	5	5	4	4	4	4	4	4	4	4	4	4	3	4	4	4	4	4	2	4	4	4	4	4	3	4	4	4	5
1	34	21.7738423573813	1	1.66	60	4	4	3	4	2	2	2	2	3	3	2	3	3	4	3	5	5	3	3	3	4	4	3	4	3	3	3	3	3	3	2	3	3	3	3	3	3	3	3	3	3	3	3	3
1	44	21.7738423573813	1	1.66	60	5	3	4	4	2	3	3	4	4	4	5	4	5	5	4	4	5	4	5	5	4	4	4	4	4	3	4	5	5	4	4	4	4	5	5	5	4	5	4	5	4	3	4	5
1	39	22.038567493113	1	1.65	60	5	4	4	3	4	3	2	2	3	4	3	3	4	4	3	4	4	3	4	3	4	3	4	4	4	4	4	3	4	3	3	4	4	3	3	4	3	2	3	3	3	3	2	3
1	46	22.038567493113	2	1.65	60	5	4	3	4	4	4	4	1	2	3	2	2	2	2	3	4	4	4	4	4	4	4	5	5	4	2	2	2	3	2	3	3	2	4	2	4	2	3	3	4	2	2	4	3
1	52	22.038567493113	2	1.65	60	3	2	2	2	4	3	3	2	2	2	3	2	4	2	3	4	2	3	4	4	4	4	4	4	3	2	3	4	2	3	2	2	2	4	4	3	3	3	2	4	2	4	3	2
1	21	22.3081499107674	1	1.64	60	3	3	4	5	2	4	4	4	4	3	4	3	5	3	5	5	4	3	5	5	4	4	3	4	4	4	4	4	5	5	5	5	4	5	4	4	4	4	5	5	5	5	5	4
1	36	22.3081499107674	2	1.64	60	6	4	4	4	3	3	3	2	4	5	2	3	5	5	4	4	5	3	2	3	5	4	3	4	4	5	4	3	2	4	3	5	5	2	4	4	3	4	3	3	4	4	4	3
1	39	22.3081499107674	1	1.64	60	4	4	4	5	2	4	3	2	4	5	3	4	4	4	2	3	4	4	3	3	4	4	4	4	4	4	5	4	2	2	2	3	4	4	3	5	4	4	3	4	4	3	4	4
1	42	22.3081499107674	2	1.64	60	6	4	4	4	2	5	4	2	4	4	4	4	4	4	4	5	3	4	4	3	5	3	4	3	4	4	4	5	4	3	4	4	4	4	3	4	4	4	4	4	4	4	5	4
1	43	22.3081499107674	1	1.64	60	3	4	4	4	3	3	2	3	3	4	3	3	5	4	4	5	5	5	4	3	4	4	4	4	4	3	4	4	5	4	4	4	4	3	3	5	4	4	4	4	4	4	5	4
1	49	22.3081499107674	2	1.64	60	3	4	4	3	4	3	4	1	3	3	2	3	3	3	3	2	4	3	3	4	3	4	3	4	2	2	3	3	3	3	3	2	2	2	3	3	3	2	2	3	2	2	2	2
1	20	22.5827091723437	2	1.63	60	3	3	3	3	4	3	2	4	4	2	3	3	4	5	3	5	5	4	4	4	4	2	5	5	3	3	2	5	2	2	2	3	4	4	3	4	4	3	3	4	4	3	4	4
1	29	22.5827091723437	2	1.63	60	5	5	2	2	4	1	3	4	2	4	2	2	4	4	5	5	5	3	4	3	4	5	5	5	5	5	5	4	5	4	3	5	4	4	3	5	3	4	3	4	3	3	5	3
1	35	22.5827091723437	2	1.63	60	4	3	3	4	2	2	4	3	4	3	3	4	5	5	5	5	5	4	4	5	5	5	5	5	4	4	4	5	5	5	5	5	4	4	4	5	4	4	4	4	4	4	5	4
1	36	22.5827091723437	2	1.63	60	5	4	4	4	2	4	4	3	4	4	4	4	4	4	4	4	5	4	3	4	4	4	4	2	4	4	4	4	4	4	4	4	4	4	2	5	4	4	4	5	5	5	5	5
1	38	22.5827091723437	1	1.63	60	4	5	5	4	2	4	4	4	4	4	5	4	5	5	5	5	5	4	3	5	4	4	4	4	4	4	4	5	5	4	5	2	4	3	4	4	4	4	4	3	5	5	5	5
1	43	22.5827091723437	1	1.63	60	5	4	4	5	1	3	4	3	4	4	4	4	4	4	4	5	5	4	3	4	3	3	4	3	4	4	4	4	4	4	3	3	3	4	4	4	4	4	4	4	4	4	4	4
1	29	22.8623685413809	2	1.62	60	5	3	4	4	3	3	3	4	4	4	4	4	4	4	3	4	4	2	2	4	4	3	4	3	4	4	4	3	3	3	3	4	2	1	4	4	4	4	4	3	4	4	4	3
1	52	22.8623685413809	1	1.62	60	4	5	5	5	2	4	3	2	5	4	4	5	4	4	4	5	5	4	4	4	4	3	4	4	4	4	4	5	4	3	3	5	4	4	2	4	4	4	4	4	4	5	4	4
1	23	23.4375	1	1.6	60	4	4	4	4	3	2	2	1	2	2	2	2	2	4	4	2	3	4	1	1	5	2	4	3	4	4	5	2	1	2	1	2	5	3	2	2	1	2	1	3	1	1	2	1
1	28	23.4375	1	1.6	60	5	3	3	4	4	3	2	2	3	3	2	3	4	4	3	2	3	3	4	2	4	4	4	3	4	3	3	3	4	4	2	2	2	3	2	3	3	3	3	3	3	2	3	3
1	31	23.4375	1	1.6	60	4	4	4	2	2	4	4	2	4	3	2	3	2	3	4	3	4	3	3	4	4	4	4	4	4	3	4	2	4	4	4	3	3	4	3	4	4	4	3	3	3	3	3	4
1	31	23.4375	1	1.6	60	5	3	3	2	3	2	3	2	4	4	4	3	4	4	4	5	5	3	4	4	4	4	4	4	4	4	4	3	2	4	4	4	4	4	4	4	3	4	3	3	3	4	4	3
1	39	23.4375	1	1.6	60	5	4	4	4	2	2	2	4	4	3	4	4	5	5	4	5	5	4	4	4	5	4	4	4	5	3	4	5	3	3	5	5	4	4	4	5	4	5	5	4	4	5	5	4
1	40	23.4375	1	1.6	60	5	4	4	5	2	4	3	2	4	4	3	4	4	5	5	3	4	4	4	4	4	4	4	5	4	4	4	4	4	4	4	4	4	4	3	4	4	4	4	4	4	4	4	4
1	47	23.4375	1	1.6	60	4	4	4	4	2	2	4	2	4	4	3	4	4	4	4	3	4	4	4	4	4	4	4	4	4	3	4	3	4	4	4	4	4	3	4	5	4	4	4	4	4	4	4	4
1	48	24.034609838167	1	1.58	60	5	5	5	5	1	3	3	3	5	5	5	5	5	5	5	5	5	5	5	4	1	5	5	5	5	5	5	5	5	5	5	5	5	5		5	5	5	5	5	5	5	5	5
1	50	24.034609838167	1	1.58	60	5	4	4	4	3	3	3	2	3	4	3	3	4	4	4	5	4	4	4	3	3	3	4	4	4	3	3	4	4	4	4	3	3	4	3	4	3	5	4	4	4	4	4	4
1	22	24.3417582863402	1	1.57	60	4	5	3	3	3	2	2	2	3	3	3	2	4	4	5	3	4	3	2	3	3	2	5	4	5	3	3	3	4	4	1	3	3	5	2	5	3	4	4	4	4	3	4	3
1	33	24.3417582863402	2	1.57	60	4	4	4	2	4	4	4	2	4	4	2	4	2	2	4	3	4	4	4	2	4	2	4	3	4	4	4	4	4	4	3	3	3	4	3	4	4	4	4	4	4	4	4	4
1	30	24.9739854318418	1	1.55	60	4	3	4	3	4	5	4	2	4	2	3	3	4	2	3	4	5	4	3	4	4	3	3	4	4	4	4	3	3	4	2	4	4	3	3	4	4	3	4	4	4	3	4	3
1	40	24.9739854318418	1	1.55	60	5	4	4	4	2	4	4	3	4	4	4	4	4	4	4	4	4	4	4	4	4	4	4	4	4	4	4	4	4	4	4	4	4	4	3	5	5	5	5	5	5	5	4	5
1	47	24.9739854318418	1	1.55	60	5	3	3	3	4	4	3	2	3	2	2	3	4	4	2	5	5	3	4	4	4	3	4	4	4	4	4	4	2	2	2	4	4	3	4	4	3	4	3	3	3	4	3	3
1	30	25.6311674996796	2	1.53	60	4	4	4	4	2	4	4	2	4	4	3	3	4	4	4	5	5	4	2	4	5	5	5	5	5	4	5	5	4	4	5	4	4	4	4	4	4	4	4	4	5	4	4	4
1	53	27.766208524226	1	1.47	60	4	4	4	4	2	5	5	3	4	3	3	3	2	4	4	5	4	4	4	4	4	4	4	4	4	4	4	4	4	3	5	4	4	4	5	4	4	5	5	4	4	4	4	4
1	21	19.9432125473229	1	1.72	59	3	4	4	4	2	4	3	5	4	4	3	5	4	4	5	5	5	4	4	3	5	4	4	4	4	3	3	5	5	4	4	4	4	3	4	4	5	5	4	4	5	4	4	4
1	44	20.4152249134948	1	1.7	59	5	3	4	4	1	4	3	2	3	2	5	3	5	5	4	5	5	3	4	5	4	5	4	4	4	3	4	5	5	4	5	4	3	3	3	4	4	4	4	4	4	4	4	4
1	40	20.6575400021008	1	1.69	59	5	4	4	4	1	4	4	4	4	4	5	4	5	5	2	4	5	3	2	4	4	3	4	3	4	2	4	5	2	2	2	4	4	2	5	4	4	5	4	3	5	5	3	4
1	41	20.9041950113379	2	1.68	59	4	4	4	4	2	3	3	4	4	4	4	4	4	4	4	5	5	4	4	4	4	4	4	4	4	4	4	4	4	4	4	3	4	4	3	5	4	4	4	4	4	4	4	4
1	37	21.1552942020151	1	1.67	59	5	5	5	5	1	4	3	4	4	4	5	5	5	5	4	5	5	5	4	3	5	4	4	4	4	5	5	3	4	4	4	5	4	4	5	5	4	5	5	5	5	5	5	5
1	39	21.1552942020151	1	1.67	59	5	4	3	4	2	3	3	4	4	3	4	4	5	5	4	5	5	3	3	5	4	4	4	4	3	3	4	5	4	4	4	4	3	3	5	4	4	5	4	4	5	4	4	4
1	39	21.1552942020151	2	1.67	59	4	4	4	4	2	4	4	2	4	4	3	4	4	4	4	5	5	5	4	3	4	4	4	4	4	4	4	2	4	4	4	4	4	4	3	5	4	4	4	4	5	4	4	5
1	25	21.6712580348944	1	1.65	59	4	4	4	4	2	4	3	4	4	4	3	4	4	4	4	4	4	4	4	3	4	4	4	4	4	4	4	4	4	4	4	4	4	4	3	4	4	4	5	4	4	4	4	4
1	40	21.6712580348944	1	1.65	59	4	4	4	4	2	4	3	3	4	4	4	4	4	4	4	4	4	4	4	4	4	4	4	4	4	3	4	4	5	5	4	3	4	4	4	4	4	4	4	4	4	4	4	4
1	43	21.6712580348944	2	1.65	59	5	5	5	5	2	4	3	5	5	5	5	5	5	5	5	5	5	5	5	3	5	4	5	5	5	4	5	5	5	5	4	5	5	5	5	5	5	4	5	5	5	5	5	5
1	31	21.9363474122546	2	1.64	59	3	4	4	4	2	4	4	3	4	3	5	4	5	4	4	5	5	4	3	5	3	2	4	3	4	3	4	4	4	4	4	3	4	3	5	4	4	4	4	3	4	4	4	4
1	35	21.9363474122546	2	1.64	59	3	4	5	5	1	5	4	3	4	4	4	4	4	5	4	5	5	5	5	5	4	4	5	5	4	2	3	5	5	4	5	2	4	5	4	5	4	4	5	5	5	5	4	4
1	23	22.206330686138	1	1.63	59	4	3	3	3	4	4	4	2	3	2	2	3	4	4	4	4	4	3	4	4	3	3	4	4	4	3	3	4	3	3	3	3	3	4	4	4	3	4	3	4	3	3	2	2
1	26	22.4813290656912	1	1.62	59	4	4	5	5	2	4	4	3	4	5	4	4	5	5	5	5	5	4	2	4	5	4	5	5	5	5	5	5	5	5	5	4	4	4	4	4	4	5	4	4	5	4	5	4
1	32	22.4813290656912	2	1.62	59	5	2	2	2	4	3	2	3	2	4	2	2	3	4	4	2	3	2	3	5	3	3	4	4	3	3	3	2	3	3	3	3	3	2	2	2	2	3	2	2	2	2	2	2
1	35	22.4813290656912	2	1.62	59	4	4	4	4	1	4	5	1	4	5	5	4	5	5	5	5	5	4	4	5	5	5	5	5	5	5	5	1	5	5	5	5	5	5	5	4	4	4	4	4	4	3	5	4
1	41	22.4813290656912	1	1.62	59	5	4	4	4	2	5	4	3	4	4	3	4	4	5	4	5	5	4	3	4	5	5	4	4	5	5	5	5	5	5	5	4	5	3	5	5	5	5	5	4	5	5	5	5
1	44	22.4813290656912	2	1.62	59	5	4	4	4	2	3	3	4	3	3	3	3	4	4	4	4	4	3	4	3	4	4	4	5	4	4	4	4	4	4	4	4	4	4	3	4	4	4	4	4	4	4	4	4
1	45	22.4813290656912	1	1.62	59	4	4	4	4	1	5	5	3	4	4	5	4	5	5	2	5	5	4	4	5	5	2	4	4	4	4	3	5	3	1	1	4	4	5	2	4	4	4	4	4	4	4	4	4
1	30	22.7614675359747	1	1.61	59	4	4	4	4	2	3	3	2	4	4	3	3	3	4	4	3	5	2	3	5	5	4	5	5	5	4	4	4	5	5	5	5	5	2	3	4	3	4	3	2	5	4	4	4
1	21	23.046875	1	1.6	59	3	4	4	4	2	4	4	2	4	4	4	4	4	4	4	3	4	4	3	4	4	4	4	4	4	3	4	4	4	4	4	4	4	4	4	4	4	4	4	4	4	4	4	4
1	21	23.046875	1	1.6	59	3	4	4	4	2	4	4	2	3	5	2	4	4	4	4	4	4	4	4	4	4	3	3	3	4	3	3	4	4	4	4	3	3	4	4	4	4	3	4	4	4	3	3	4
1	29	23.046875	1	1.6	59	4	4	4	4	2	2	3	4	4	5	4	3	4	5	2	5	5	2	3	5	5	5	4	5	5	5	5	5	2	4	2	5	5	4	5	4	4	5	5	3	5	5	4	5
1	43	23.046875	2	1.6	59	5	3	4	4	3	3	2	2	2	4	2	3	4	2	5	4	4	3	2	4	5	4	4	4	4	4	4	4	5	4	4	4	3	3	4	3	3	3	3	3	3	3	3	3
1	29	23.6340330075308	1	1.58	59	5	2	3	2	4	5	3	2	2	5	1	2	2	1	5	2	4	3	4	4	5	4	4	2	5	5	5	4	3	2	3	4	5	2	2	4	3	4	4	3	3	4	2	2
1	46	23.6340330075308	1	1.58	59	3	5	5	5	1	4	3	4	5	5	5	5	5	5	4	5	5	5	5	5	4	5	5	5	4	3	4	5	5	4	4	4	4	4	4	5	5	5	5	5	5	5	5	5
1	33	24.8777196829145	1	1.54	59	4	3	3	3	4	2	2	2	2	2	1	1	2	2	3	2	2	2	4	5	4	3	4	4	2	1	1	1	2	4	4	2	3	3	2	4	2	2	2	3	2	1	3	2
1	39	20.3460207612457	2	1.7	58.8	5	4	4	4	3	4	4	2	4	4	3	4	4	4	4	5	4	5	4	3	4	4	4	4	4	4	4	4	4	4	4	4	4	4	4	5	4	4	5	5	4	4	5	4
1	34	20.0061557402278	1	1.71	58.5	4	5	5	5	1	5	5	4	5	5	5	5	5	5	5	5	5	4	4	5	5	5	4	4	4	4	4	5	5	4	4	4	4	4	4	5	5	5	5	5	5	5	5	5
1	39	19.379197433927	2	1.73	58	5	4	4	4	2	2	2	4	4	4	4	4	4	4	4	5	5	4	4	4	4	4	4	4	4	4	4	4	3	4	4	4	4	4	4	4	4	4	4	4	4	4	4	4
1	29	20.0692041522491	1	1.7	58	5	4	4	4	1	5	5	4	4	4	5	4	5	4	4	5	4	4	4	4	4	4	4	5	5	5	5	5	4	4	4	5	4	5	4	4	4	4	5	5	5	4	5	5
1	30	20.0692041522491	1	1.7	58	5	4	4	4	2	4	4	3	4	4	4	4	4	4	4	5	5	4	4	4	4	4	3	4	4	4	3	4	4	3	4	3	4	4	4	4	4	5	5	4	5	4	4	4
1	33	20.0692041522491	1	1.7	58	4	4	3	4	1	2	3	4	5	3	3	4	5	4	4	5	5	4	4	4	2	2	4	4	5	4	5	4	4	4	4	2	5	3	4	4	4	4	4	4	4	5	3	4
1	39	20.0692041522491	1	1.7	58	5	4	3	5	2	2	3	2	4	4	4	3	4	4	4	4	5	4	4	4	4	4	3	4	4	3	4	4	4	4	4	2	3	4	5	5	4	4	4	4	4	4	4	4
1	55	20.0692041522491	2	1.7	58	3	4	4	4	2	5	5	4	4	4	4	4	4	4	4	5	5	3	2	4	2	1	3	3	3	2	3	4	4	3	3	1	2	1	4	3	4	5	4	2	4	3	2	4
1	21	20.5498866213152	1	1.68	58	3	5	4	4	2	3	4	3	4	5	4	5	5	4	5	5	5	5	5	4	5	5	5	4	4	4	5	5	5	5	5	5	5	5	3	5	4	5	4	4	5	4	4	5
1	32	20.5498866213152	1	1.68	58	5	5	5	4	1	5	4	3	4	4	5	4	5	5	4	5	5	4	4	5	4	3	4	4	5	3	3	5	4	4	4	2	3	4	5	4	5	5	4	4	5	4	4	5
1	42	20.5498866213152	2	1.68	58	5	4	4	4	2	4	4	4	4	4	3	4	4	4	4	4	5	4	4	4	4	3	4	3	4	4	4	4	4	4	4	3	4	4	4	5	5	4	4	5	5	5	4	4
1	48	20.5498866213152	2	1.68	58	5	5	5	5	2	4	4	1	4	4	4	4	4	4	4	5	5	4	4	2	4	4	4	4	5	4	5	5	4	4	4	4	4	4	2	5	4	4	4	4	4	4	4	4
1	50	20.7967298935064	2	1.67	58	6	4	3	4	3	3	2	2	4	3	2	3	4	4	4	5	4	3	4	3	4	4	4	4	4	3	4	4	4	4	4	3	3	4	4	4	4	4	4	5	4	4	5	5
1	23	21.0480476121353	1	1.66	58	4	4	3	4	3	3	3	2	4	4	3	4	3	4	5	5	4	5	2	2	4	3	4	2	4	3	3	4	4	4	4	4	4	3	3	5	4	4	3	4	4	3	5	4
1	30	21.0480476121353	2	1.66	58	3	3	3	3	2	4	4	2	3	4	4	3	4	5	4	4	4	3	2	4	2	1	4	2	3	4	4	4	4	4	2	4	4	2	4	3	4	4	4	3	4	4	4	4
1	28	21.3039485766759	2	1.65	58	5	5	5	5	2	4	2	3	5	4	4	4	4	5	5	5	5	5	5	2	5	4	4	4	4	4	4	4	4	4	4	5	3	4	4	5	4	5	4	5	4	4	5	5
1	37	21.3039485766759	2	1.65	58	4	4	4	2	3	4	2	3	4	4	4	4	2	4	4	4	4	3	4	4	4	4	5	4	5	5	5	5	5	5	5	5	5	5	3	4	4	5	4	4	4	4	5	4
1	37	21.3039485766759	1	1.65	58	4	4	4	4	2	4	3	2	4	4	3	4	4	5	5	5	5	4	4	4	5	4	4	4	3	3	3	4	4	4	4	3	3	4	5	4	4	5	4	5	5	4	5	5
1	40	21.3039485766759	2	1.65	58	4	5	5	5	1	5	5	5	5	5	5	5	5	5	5	4	5	5	5	4	5	5	5	5	5	5	5	5	5	5	5	5	5	5	4	5	5	5	5	5	5	5	5	5
1	48	21.3039485766759	1	1.65	58	4	4	4	4	2	4	4	2	4	4	3	4	4	3	4	5	4	4	4	3	4	3	4	4	3	3	3	3	4	4	3	3	3	4	3	4	4	4	4	4	4	4	4	4
1	24	21.5645449137418	1	1.64	58	5	5	5	5	1	3	3	3	4	4	3	5	2	5	5	5	5	5	4	2	5	5	4	5	4	3	3	5	5	5	5	5	4	4	2	5	4	5	5	5	5	4	5	5
1	31	21.8299521999323	1	1.63	58	5	4	4	4	2	3	4	4	3	3	4	4	5	5	5	5	5	4	4	4	4	4	4	2	4	3	4	5	4	4	5	4	4	4	5	4	4	5	4	4	4	4	5	5
1	19	22.1002895900015	1	1.62	58	3	4	4	4	4	4	4	5	3	2	2	3	4	4	2	5	5	4	4	5	4	4	4	4	4	2	2	2	3	3	4	4	4	4	4	4	3	4	4	4	4	4	2	3
1	28	22.1002895900015	1	1.62	58	4	3	4	4	3	4	3	1	3	5	4	4	4	4	5	3	5	5	4	2	5	5	5	5	5	5	5	5	5	5	5	5	5	5	2	4	4	4	4	4	4	4	4	4
1	41	22.3756799506192	1	1.61	58	5	4	4	4	2	5	4	2	5	5	4	4	3	4	5	5	5	4	4	5	5	5	4	5	5	5	5	5	5	5	5	5	5	5	5	5	5	5	5	5	5	5	5	5
1	21	22.65625	1	1.6	58	3	4	4	4	2	4	4	2	4	4	2	4	4	4	4	4	4	4	4	4	4	3	4	4	4	4	4	4	4	4	3	4	4	4	4	5	4	4	4	5	4	4	4	4
1	23	22.65625	1	1.6	58	3	4	4	5	2	5	5	4	4	5	2	4	4	5	5	5	5	4	5	4	4	3	4	4	5	3	4	3	4	3	4	4	4	4	3	4	4	4	4	4	5	4	3	4
1	26	22.65625	2	1.6	58	4	3	3	3	4	2	3	2	2	3	2	3	3	2	3	5	3	3	2	3	3	3	3	3	3	3	2	2	4	3	3	3	3	3	3	3	3	3	3	3	3	3	3	3
1	34	22.65625	2	1.6	58	5	3	4	3	4	3	3	2	4	4	2	3	2	3	5	2	4	4	4	2	4	3	4	2	4	4	4	1	3	4	3	4	4	4	2	4	4	4	3	4	4	3	4	3
1	34	22.65625	2	1.6	58	5	4	4	5	2	2	3	1	3	3	1	3	5	5	3	4	4	3	3	5	4	5	4	4	5	4	5	4	3	3	2	4	5	4	3	4	4	4	4	4	4	4	3	4
1	39	22.65625	1	1.6	58	4	4	4	4	2	4	3	3	4	5	4	4	4	4	5	5	5	4	4	3	5	5	4	4	5	5	5	5	5	5	5	5	4	4	3	5	5	4	4	4	4	4	5	5
1	45	22.65625	1	1.6	58	6	4	4	4	1	4	4	4	4	3	4	4	4	4	4	5	5	4	4	5	5	5	4	5	5	3	4	5	5	4	4	4	4	4	4	5	4	4	4	4	5	4	4	4
1	56	22.65625	1	1.6	58	3	5	4	3	1	5	4	3	5	4	5	4	4	4	4	5	4	4	4	4	4	4	4	4	4	4	4	4	4	4	4	4	4	4	4	5	5	3	5	5	5	5	5	5
1	47	22.9421304537004	1	1.59	58	5	4	4	4	2	4	4	2	4	3	4	4	4	2	3	5	5	4	5	4	4	3	4	5	4	4	4	5	3	3	3	4	3	5	5	5	4	4	5	5	5	4	4	4
1	54	23.5303663434622	2	1.57	58	3	4	4	4	2	4	3	4	4	3	4	4	4	4	4	3	4	3	2	4	4	4	4	4	4	4	2	2	2	2	2	4	3	2	4	3	3	3	3	3	3	3	4	4
1	30	24.1415192507804	1	1.55	58	4	3	3	3	4	2	2	2	2	4	2	2	3	3	4	4	4	4	4	2	2	2	4	4	4	4	4	3	4	3	2	2	4	3	4	3	3	3	3	3	3	3	3	3
1	58	24.4560634171024	2	1.54	58	5	4	4	4	2	3	3	3	4	4	4	4	4	4	4	5	5	4	4	4	4	4	4	4	4	3	4	4	4	4	4	4	4	4	3	5	5	5	5	5	5	5	5	5
1	21	22.3828125	1	1.6	57.3	3	2	2	1	5	2	2	2	1	3	1	2	2	4	3	2	3	2	2	4	3	3	4	4	3	3	3	3	3	2	3	2	4	1	1	3	2	3	2	2	2	3	1	2
1	43	17.7897069379857	1	1.79	57	4	4	3	4	3	4	4	2	3	5	4	3	4	2	4	5	5	3	1	4	4	3	4	5	4	3	3	3	4	3	3	2	3	2	4	4	4	3	4	3	4	4	3	4
1	22	18.8267934998018	1	1.74	57	4	4	4	4	2	4	4	2	4	3	4	4	4	3	4	4	4	3	4	4	4	3	4	4	4	4	4	4	4	3	4	4	4	4	4	4	4	4	4	3	4	5	4	4
1	21	19.2671714440238	1	1.72	57	3	3	2	3	4	3	2	2	3	2	2	2	2	3	2	2	3	3	3	4	3	2	3	2	2	2	2	3	2	2	2	2	2	3	2	3	2	4	3	3	1	2	2	3
1	32	19.2671714440238	1	1.72	57	4	4	4	5	1	5	3	3	5	5	4	5	5	5	5	5	5	5	5	5	5	5	5	4	5	5	5	5	5	5	4	5	5	5	4	5	5	5	5	5	5	5	5	5
1	33	19.7231833910035	2	1.7	57	5	4	4	4	2	3	2	3	4	3	4	4	4	4	4	4	4	3	3	4	4	4	4	4	4	2	4	4	2	4	4	4	2	3	3	4	4	4	4	3	4	3	2	4
1	31	19.9572844088092	1	1.69	57	6	4	4	4	2	4	4	2	4	3	4	4	5	5	5	5	5	4	3	4	4	4	4	5	5	5	5	5	5	4	3	4	4	3	3	5	4	5	5	4	4	5	4	4
1	23	20.1955782312925	1	1.68	57	3	4	3	5	2	4	4	2	4	4	4	4	4	2	4	4	5	4	3	2	5	4	4	4	4	4	4	4	5	4	4	4	5	3	4	4	4	4	3	3	5	5	4	4
1	38	20.1955782312925	2	1.68	57	5	3	3	3	3	3	2	2	3	4	4	3	4	5	5	5	5	4	4	2	4	4	4	4	4	4	4	5	5	4	5	5	5	4	2	5	4	4	4	4	4	4	5	5
1	45	20.4381655849977	1	1.67	57	5	5	5	5	1	5	4	2	5	4	5	5	5	4	5	5	5	5	4	4	4	4	4	4	5	5	5	4	5	5	5	5	4	4	4	5	4	5	5	4	5	5	5	5
1	21	20.9366391184573	2	1.65	57	4	2	2	5	3	2	3	5	3	3	5	5	5	5	5	5	5	5	5	5	5	5	4	4	5	4	4	5	5	3	5	5	4	4	5	5	3	4	3	5	4	3	3	4
1	25	20.9366391184573	1	1.65	57	5	4	4	4	2	4	4	2	4	4	4	4	4	4	4	4	5	4	4	4	4	4	4	4	4	4	4	4	4	4	4	4	4	4	4	4	4	4	4	4	4	4	4	4
1	27	20.9366391184573	2	1.65	57	5	4	2	4	2	4	4	1	4	4	2	3	4	5	4	4	4	4	4	2	2	2	4	2	4	4	4	4	4	2	2	2	2	4	2	4	4	4	4	4	3	3	3	4
1	27	20.9366391184573	1	1.65	57	4	5	5	5	1	4	4	1	4	4	2	4	5	5	5	5	5	4	1	4	5	4	4	4	5	5	5	5	5	4	4	3	5	2	4	5	5	5	5	3	5	5	5	5
1	33	21.192742415229	1	1.64	57	3	3	3	4	4	4	3	4	3	3	4	3	4	2	4	5	3	3	4	4	3	4	5	3	4	2	3	3	2	3	2	4	4	3	4	5	4	4	4	3	3	4	3	3
1	23	21.4535737137265	1	1.63	57	4	2	2	3	2	3	3	3	3	4	2	3	4	4	3	4	4	4	3	3	4	3	3	3	4	3	4	4	2	3	3	4	4	3	3	4	4	4	4	4	5	5	3	3
1	41	21.4535737137265	1	1.63	57	4	5	5	4	2	5	4	4	5	4	4	4	4	4	4	5	5	5	4	4	4	3	4	4	4	4	4	4	4	4	3	4	5	3	4	4	4	4	4	4	5	4	4	4
1	39	21.7192501143118	1	1.62	57	4	5	5	5	3	2	2	2	4	5	3	2	5	5	4	4	5	4	4	4	4	3	3	2	3	2	3	4	3	3	4	2	2	2	2	4	3	4	3	4	4	4	3	3
1	48	21.7192501143118	2	1.62	57	6	4	3	4	2	3	4	4	4	4	4	3	4	4	4	5	5	4	4	5	4	5	5	5	4	4	4	5	4	4	4	4	4	3	4	4	4	4	4	4	4	4	5	4
1	33	22.265625	2	1.6	57	4	4	4	3	1	4	3	2	4	4	5	4	5	5	4	4	5	4	5	3	5	5	4	4	5	4	5	5	5	4	5	4	5	4	3	4	4	3	4	4	4	3	4	5
1	35	22.265625	1	1.6	57	4	4	3	4	2	4	4	2	5	4	4	4	4	4	4	5	5	4	4	3	5	5	5	5	5	5	5	4	4	4	4	5	5	5	3	5	4	4	4	4	5	3	4	5
1	39	22.265625	2	1.6	57	5	4	4	5	1	3	3	5	4	4	5	4	5	5	4	5	5	5	5	3	5	5	4	5	5	4	4	5	5	4	5	4	4	3	3	5	5	5	5	3	5	5	3	5
1	56	22.265625	1	1.6	57	4	4	5	4	2	3	3	3	5	4	3	4	5	3	5	5	4	4	4	3	5	5	5	5	5	4	4	3	3	4	3	5	4	4	3	4	4	5	5	5	5	5	5	5
1	36	18.9291508923743	1	1.72	56	5	4	4	4	2	3	3	4	4	3	4	4	4	4	3	4	4	4	3	3	3	3	4	4	4	4	4	4	3	2	3	4	4	4	3	4	4	4	4	4	4	4	4	4
1	25	19.3771626297578	2	1.7	56	5	4	4	4	2	3	3	3	4	5	5	4	4	4	4	5	5	4	4	3	3	3	3	3	3	3	3	3	3	3	3	3	3	3	3	5	4	5	4	4	5	4	4	5
1	30	19.3771626297578	1	1.7	56	5	4	4	5	2	4	4	3	4	3	4	4	4	3	5	5	5	4	4	4	4	3	4	4	4	4	4	4	5	5	5	4	3	4	3	4	4	4	4	4	4	4	4	4
1	26	19.6071566121634	1	1.69	56	4	2	2	2	4	4	3	2	3	3	4	3	4	1	3	2	4	4	3	5	4	3	4	3	3	3	3	4	1	4	4	2	3	2	4	4	3	4	3	4	3	3	4	3
1	50	19.6071566121634	1	1.69	56	5	4	4	4	2	3	2	4	4	4	4	4	4	4	4	5	5	4	4	4	3	4	4	4	4	3	4	4	4	3	3	4	4	4	3	5	5	5	5	5	5	5	5	5
1	27	19.8412698412698	1	1.68	56	5	4	4	5	1	3	2	2	4	4	4	4	5	5	5	5	5	3	4	4	5	4	4	3	5	5	5	2	5	4	4	4	5	5	5	3	3	3	3	3	3	3	3	3
1	31	19.8412698412698	1	1.68	56	4	3	2	3	4	3	3	4	3	3	2	3	3	3	4	5	5	4	3	4	3	2	4	4	3	2	2	3	5	4	3	2	2	3	3	4	3	3	3	3	3	2	2	3
1	41	19.8412698412698	1	1.68	56	5	4	4	4	2	3	3	3	4	4	3	4	4	4	4	4	5	4	4	4	3	3	4	4	3	3	2	4	4	3	4	4	3	3	2	4	4	5	4	4	4	2	4	4
1	37	20.5693296602388	2	1.65	56	4	5	4	5	1	1	4	2	5	5	5	5	5	5	5	5	5	5	5	2	5	5	5	5	5	2	4	5	5	3	5	4	4	5	4	5	5	3	5	5	5	5	5	5
1	43	20.5693296602388	1	1.65	56	3	3	3	3	2	4	4	2	4	4	4	4	4	4	4	4	5	4	4	5	4	3	4	3	4	3	4	5	5	3	4	3	4	3	5	5	4	3	3	4	4	4	4	4
1	50	21.0771952275208	2	1.63	56	6	3	3	2	4	4	4	2	4	4	3	3	5	5	4	5	5	3	2	4	4	4	4	3	4	4	4	5	4	4	3	2	3	2	4	4	5	5	5	4	5	5	4	5
1	41	21.3382106386222	1	1.62	56	4	5	5	4	1	4	5	2	5	5	2	5	4	4	5	4	4	4	4	4	5	4	5	4	5	4	4	2	5	5	5	4	5	5	2	4	4	5	5	5	5	5	5	5
1	36	21.875	1	1.6	56	4	3	3	4	2	4	4	3	4	4	3	4	4	4	3	5	5	3	4	4	4	4	4	4	4	3	4	4	4	4	4	4	4	3	4	4	4	4	4	3	4	4	4	4
1	40	21.875	1	1.6	56	5	3	3	3	1	1	1	3	2	2	3	3	3	4	5	5	5	4	3	2	5	5	4	5	5	3	4	4	5	5	5	3	5	5	3	5	4	4	4	5	4	5	5	4
1	34	22.1510225070211	2	1.59	56	4	4	4	4	2	2	3	2	3	3	4	4	4	4	5	5	5	5	4	4	5	4	4	4	4	4	4	4	4	4	4	4	4	4	2	5	4	4	4	5	4	4	5	4
1	49	22.1510225070211	2	1.59	56	5	4	4	4	1	4	4	4	4	4	5	4	4	4	5	5	4	4	4	4	5	4	4	4	5	5	5	5	5	5	5	5	5	4	4	5	5	5	5	5	5	5	5	5
1	36	22.4323025156225	1	1.58	56	5	5	5	5	1	3	3	5	5	5	5	5	5	5	5	5	5	4	4	4	5	4	5	4	5	5	5	5	5	5	4	5	5	4	5	5	5	5	5	4	5	5	5	5
1	40	23.6127508854782	2	1.54	56	3	4	4	4	3	3	4	2	3	4	3	3	4	4	4	4	4	4	4	3	3	4	5	3	5	4	4	4	5	4	5	3	3	3	2	3	3	3	3	3	3	3	2	3
1	28	24.8888888888889	1	1.5	56	5	4	3	3	2	3	4	2	4	4	2	3	3	3	3	2	3	3	2	2	4	2	4	2	3	4	3	2	2	2	2	2	4	2	3	3	4	4	3	3	3	3	3	3
1	23	19.2041522491349	1	1.7	55.5	3	5	5	5	1	4	5	4	5	4	3	5	3	5	5	5	5	4	5	5	5	4	4	4	5	5	4	5	5	5	4	4	5	5	3	5	4	5	5	5	5	5	4	5
1	23	17.5556193941715	1	1.77	55	4	2	2	3	4	2	2	1	2	4	1	2	1	3	4	1	1	3	3	2	5	2	3	2	3	4	4	4	4	4	4	5	4	3	1	3	3	4	3	3	2	2	3	3
1	34	18.1662042541947	2	1.74	55	4	4	5	5	3	3	4	5	4	4	5	4	5	4	4	5	5	5	3	4	4	3	5	3	5	4	4	5	4	3	3	3	4	3	3	5	4	3	4	3	4	4	5	4
1	34	18.5911303407247	1	1.72	55	4	4	4	4	2	3	4	2	4	4	4	4	4	4	4	5	5	4	4	5	4	5	4	4	5	5	5	5	5	4	5	5	5	4	5	4	4	4	4	4	4	4	4	4
1	41	18.5911303407247	1	1.72	55	5	3	4	4	2	4	3	2	4	4	4	4	5	5	5	4	4	3	3	5	4	4	5	5	4	4	4	5	5	4	4	3	3	2	4	4	4	4	4	3	4	4	3	4
1	18	19.0311418685121	1	1.7	55	3	4	3	4	2	3	2	4	3	4	2	4	4	5	5	5	5	5	4	2	4	4	4	5	4	4	3	4	5	4	5	5	3	4	4	4	3	5	4	4	3	3	2	3
1	22	19.0311418685121	1	1.7	55	3	4	4	4	4	4	4	2	4	5	4	3	3	5	4	5	5	4	3	2	4	3	3	2	4	4	4	4	3	3	3	4	4	4	2	4	4	4	4	4	4	4	3	3
1	42	19.0311418685121	2	1.7	55	4	3	4	4	2	3	3	2	5	4	5	4	5	5	4	5	5	3	2	5	4	4	4	4	4	3	4	4	4	4	4	4	4	3	3	4	4	4	4	4	4	4	4	4
1	25	19.4869614512472	1	1.68	55	4	4	4	5	1	4	3	3	5	4	5	4	5	5	4	5	5	4	5	5	4	4	4	4	4	4	4	5	5	4	4	4	3	5	3	5	4	5	4	5	5	5	4	4
1	36	19.4869614512472	1	1.68	55	3	4	4	4	3	4	3	4	4	4	4	4	4	4	4	5	4	4	3	3	4	4	4	4	3	3	4	4	4	4	4	4	4	4	3	4	4	4	4	4	4	3	3	4
1	38	19.4869614512472	2	1.68	55	4	5	4	5	2	3	4	3	5	4	4	4	5	3	4	5	5	4	4	4	4	4	4	4	4	4	4	5	4	4	4	4	4	4	3	5	5	4	5	4	5	5	4	5
1	25	19.7210369679802	1	1.67	55	4	3	4	5	3	4	4	3	3	4	4	3	4	4	4	4	3	3	2	2	4	4	3	4	4	3	4	4	4	4	4	4	4	2	2	4	4	4	4	4	4	5	5	4
1	27	19.7210369679802	1	1.67	55	4	3	3	3	4	2	1	5	4	2	2	4	3	2	5	4	5	3	2	5	2	4	4	4	4	2	2	3	4	4	4	2	3	1	4	3	4	4	4	2	4	4	3	4
1	41	19.7210369679802	1	1.67	55	5	4	4	5	2	3	2	5	4	4	4	4	4	5	5	5	5	5	5	3	5	4	5	4	4	4	3	5	5	5	5	4	4	5	4	5	4	5	5	5	5	4	5	4
1	45	19.7210369679802	1	1.67	55	5	4	4	4	2	4	4	5	5	3	5	3	5	5	5	5	5	4	3	5	4	4	5	5	5	4	4	5	5	5	5	5	5	4	5	4	5	5	4	4	4	4	4	4
1	36	19.9593554942662	1	1.66	55	5	5	5	5	2	4	4	3	5	5	3	4	5	4	4	5	5	5	5	5	4	5	4	5	5	4	4	5	5	4	5	3	4	5	4	5	5	5	4	5	5	4	5	5
1	26	20.2020202020202	1	1.65	55	4	5	4	4	2	3	3	1	5	5	4	5	4	5	5	5	5	5	4	3	5	4	5	4	4	3	3	4	5	5	4	3	4	4	3	5	5	5	5	5	5	5	4	5
1	28	20.2020202020202	1	1.65	55	5	4	4	4	2	4	4	4	4	4	2	3	3	4	4	5	5	4	4	4	3	2	4	2	3	3	3	4	3	3	3	2	3	4	4	4	4	4	4	4	4	3	3	4
1	18	20.4491374182035	1	1.64	55	3	3	2	3	4	3	3	5	2	4	4	2	3	2	4	2	2	3	3	4	2	2	4	3	1	1	1	3	5	3	4	4	3	3	4	3	3	2	2	3	2	2	2	2
1	46	20.4491374182035	1	1.64	55	4	2	2	2	3	2	2	4	2	4	2	3	3	4	4	2	2	2	2	4	4	2	3	2	3	3	2	2	3	4	4	3	2	2	2	2	2	1	2	2	2	1	1	1
1	42	20.7008167413151	1	1.63	55	5	4	2	4	3	5	5	2	4	4	1	3	4	5	5	3	4	3	3	5	5	5	5	5	5	4	5	5	3	3	3	1	2	2	4	3	4	4	4	4	4	3	5	4
1	19	21.484375	1	1.6	55	3	3	3	4	3	4	4	4	4	4	4	3	4	2	4	5	5	3	3	4	4	3	3	3	3	3	3	4	4	4	4	3	3	4	5	4	5	5	4	3	4	4	4	3
1	21	21.484375	2	1.6	55	3	4	4	4	4	5	5	1	5	5	4	4	5	3	4	5	4	5	5	2	4	2	4	2	4	4	4	4	4	3	3	4	4	5	5	5	5	4	5	5	5	5	4	5
1	25	21.484375	1	1.6	55	4	5	5	5	2	4	3	4	5	4	3	4	4	4	5	5	5	4	4	5	4	3	4	4	4	3	3	4	4	5	5	4	5	5	3	4	4	5	5	4	5	3	4	5
1	27	21.484375	2	1.6	55	4	4	4	5	2	3	3	2	4	4	4	4	5	5	4	5	5	4	4	3	3	3	4	4	4	4	4	4	4	4	4	4	4	4	3	5	4	4	4	4	4	4	4	4
1	35	21.484375	2	1.6	55	4	4	4	4	3	4	4	2	3	4	2	3	4	4	3	4	4	4	3	4	4	2	4	3	4	3	3	4	4	4	2	3	3	4	4	4	4	4	3	3	3	3	3	3
1	36	21.484375	1	1.6	55	4	3	3	3	3	4	4	4	4	4	5	4	4	4	4	4	4	4	4	4	4	2	3	2	4	2	2	4	4	4	4	2	2	4	3	5	4	3	2	4	5	4	3	3
1	36	21.484375	2	1.6	55	4	3	3	4	2	5	5	1	4	5	4	4	5	5	5	5	5	4	3	5	5	5	5	5	5	5	5	5	5	5	5	5	5	5	5	5	4	5	4	5	5	5	5	4
1	39	21.484375	1	1.6	55	4	4	4	4	2	4	2	5	4	4	5	4	4	4	4	5	5	4	4	4	4	2	4	4	3	2	2	2	4	2	2	4	4	4	4	4	4	3	4	4	4	4	4	4
1	28	22.3132784291452	1	1.57	55	4	4	3	4	2	4	3	3	4	2	2	3	3	4	4	5	5	3	4	3	4	4	3	4	4	4	4	2	4	4	4	3	4	3	4	4	3	4	4	4	3	4	4	3
1	20	22.6002629848784	1	1.56	55	3	4	2	2	3	4	3	2	3	4	3	3	4	3	5	5	4	4	4	3	5	4	5	5	5	4	5	4	5	4	5	5	5	4	3	4	3	5	4	4	4	3	5	4
1	46	22.8928199791883	1	1.55	55	3	4	4	5	1	5	5	3	5	5	5	5	5	5	5	5	5	5	5	5	5	5	5	5	5	5	4	5	5	4	5	5	5	4	4	5	5	4	5	5	5	4	4	4
1	27	18.2531097890752	1	1.72	54	5	3	4	4	1	4	4	5	3	3	2	3	5	4	5	5	5	4	4	5	5	5	4	5	5	2	3	5	5	5	5	4	3	4	4	4	4	4	4	4	2	3	3	3
1	32	18.6851211072664	2	1.7	54	5	3	3	4	2	4	4	2	3	3	3	4	4	4	4	5	5	4	3	2	4	3	4	4	4	3	4	4	4	4	4	4	3	4	2	4	4	3	3	3	3	4	3	3
1	25	19.1326530612245	1	1.68	54	4	4	4	5	3	3	3	5	3	4	2	4	5	5	4	5	5	3	3	4	2	3	4	2	2	1	3	5	2	3	2	1	2	3	4	4	3	4	4	3	3	3	4	4
1	39	19.1326530612245	1	1.68	54	4	4	4	4	2	4	3	2	4	4	4	4	4	4	4	4	3	3	4	4	4	4	4	4	4	3	4	4	4	4	4	4	4	4	4	4	4	4	4	4	4	4	4	4
1	32	19.3624726594715	1	1.67	54	5	4	4	4	1	3	3	4	4	4	4	4	5	5	4	5	5	4	3	3	4	3	4	4	4	4	4	4	4	4	4	4	4	3	3	4	4	4	4	4	4	4	4	4
1	39	19.3624726594715	1	1.67	54	3	4	5	5	3	4	4	3	4	4	3	3	5	4	4	5	5	4	4	4	4	4	4	4	4	4	4	4	4	4	4	4	4	3	2	5	4	4	4	4	5	4	4	4
1	21	19.8347107438017	1	1.65	54	3	3	2	3	4	2	2	2	2	2	1	1	2	2	2	1	3	3	2	4	4	2	2	2	2	1	2	2	4	2	1	3	2	2	2	3	2	2	2	3	2	2	2	2
1	27	19.8347107438017	1	1.65	54	5	4	4	4	2	3	3	3	4	4	3	4	4	2	4	5	5	4	4	3	4	4	4	4	4	3	4	4	4	4	4	4	4	4	2	5	4	4	5	4	5	4	4	4
1	30	20.0773349196907	2	1.64	54	4	3	3	2	4	3	3	2	2	3	2	2	3	3	2	2	4	3	3	3	4	2	4	4	3	4	3	2	2	3	2	4	3	2	2	3	3	3	3	4	3	3	5	3
1	34	20.3244382551093	2	1.63	54	4	4	4	4	2	2	2	3	5	4	5	5	5	5	4	5	5	4	4	3	4	3	4	3	4	4	3	5	4	4	4	4	4	4	4	4	5	4	5	5	4	5	4	5
1	49	20.3244382551093	1	1.63	54	5	4	4	5	1	5	4	2	5	5	5	5	5	5	4	5	5	5	5	5	5	5	5	5	5	5	5	5	2	3	3	5	5	5	4	5	5	5	5	5	5	5	5	5
1	25	20.8325296091972	1	1.61	54	5	4	4	5	2	3	3	4	4	4	5	4	5	5	5	5	5	4	4	4	4	5	4	4	4	4	4	5	5	5	3	4	4	4	4	4	4	4	4	4	4	4	4	4
1	38	20.8325296091972	1	1.61	54	5	4	4	5	1	5	5	1	5	5	5	5	5	5	5	5	5	5	5	5	5	5	5	5	5	5	5	5	5	5	5	5	5	5	3	5	5	5	5	4	5	5	5	5
1	35	21.09375	1	1.6	54	4	4	4	4	3	4	4	4	4	3	4	3	5	5	5	5	4	4	3	4	5	4	4	4	5	4	4	4	1	4	4	4	3	3	4	5	4	4	4	4	5	5	4	4
1	44	21.09375	2	1.6	54	4	4	4	5	1	4	4	3	4	4	5	4	5	5	5	5	5	3	3	5	5	5	5	5	5	5	5	5	5	5	5	3	4	3	5	4	4	4	4	4	4	4	4	4
1	61	21.09375	2	1.6	54	4	5	5	5	1	1	1	5	5	5	5	3	5	5	3	5	5	5	3	5	5	5	5	5	5	5	5	5	2	3	4	3	3	3	5	4	4	3	5	3	3	5	5	5
1	27	21.9075824577062	1	1.57	54	5	5	5	5	1	4	4	3	5	5	5	5	4	5	5	5	5	4	4	4	4	4	4	4	4	4	4	4	4	4	4	4	4	4	4	4	4	4	4	4	4	4	4	4
1	42	21.9075824577062	1	1.57	54	4	3	3	4	2	3	4	4	4	4	4	3	5	4	4	5	5	4	2	5	4	4	4	4	5	5	3	5	5	3	2	4	4	4	4	4	4	4	4	4	4	4	4	4
1	46	21.9075824577062	2	1.57	54	4	3	3	4	2	3	4	2	4	3	3	2	3	2	3	4	4	4	4	4	4	4	4	4	4	3	4	4	4	3	4	2	3	4	4	4	4	4	4	4	4	4	4	4
1	25	22.189349112426	1	1.56	54	4	3	3	3	2	4	4	4	5	5	5	5	5	4	4	5	5	4	4	4	2	2	3	3	4	1	2	5	4	4	3	1	2	4	5	5	4	5	5	4	5	5	3	5
1	41	22.7694383538539	1	1.54	54	4	4	4	4	2	4	4	4	4	4	4	3	4	4	4	4	5	4	4	5	4	4	4	4	3	3	2	3	5	4	3	3	4	4	5	4	4	4	4	4	5	5	4	5
1	59	24	2	1.5	54	3	2	2	3	5	5	5	1	2	2	2	2	2	1	2	5	4	2	4	4	2	2	4	3	3	2	2	3	2	3	2	2	2	4	3	3	3	3	3	3	3	3	3	3
1	39	22.2684703433923	2	1.55	53.5	5	4	4	3	3	3	3	2	4	4	4	4	2	3	2	5	5	4	4	4	5	5	4	4	4	5	4	3	4	3	2	4	4	4	4	5	4	4	4	4	4	3	4	4
1	51	17.9150892374256	1	1.72	53	4	4	4	5	2	3	3	5	5	5	5	5	5	5	4	5	5	3	3	4	5	5	5	5	5	5	5	5	4	3	5	5	5	3	4	5	5	5	5	5	5	5	5	5
1	35	18.3391003460208	2	1.7	53	5	3	3	2	4	2	2	2	4	3	3	3	5	5	4	2	5	2	2	2	3	4	4	4	2	2	3	5	4	4	4	4	2	2	4	3	4	4	3	2	3	2	3	4
1	36	18.3391003460208	2	1.7	53	4	4	4	4	3	5	5	3	4	5	4	5	3	5	5	4	4	4	4	5	4	4	5	5	4	4	4	4	4	4	4	4	4	2	4	4	4	4	4	4	4	4	3	4
1	46	18.7783446712018	1	1.68	53	4	5	5	5	2	3	4	5	4	4	5	4	5	4	5	5	5	4	5	4	1	5	4	5	5	3	4	5	5	5	5	5	4	5	3	5	4	4	4	4	4	4	5	5
1	43	19.0039083509627	1	1.67	53	5	4	4	4	2	4	4	2	4	4	4	4	4	4	4	4	4	4	4	2	4	4	4	4	4	4	4	2	4	4	4	4	4	4	3	5	5	4	5	5	5	5	5	5
1	35	19.4674012855831	2	1.65	53	5	4	4	4	2	2	2	2	4	4	4	4	4	5	5	2	2	3	2	4	4	4	3	3	4	3	3	4	4	2	4	3	3	2	2	4	4	5	5	3	4	5	4	4
1	23	20.1950922115531	2	1.62	53	4	4	4	4	4	5	3	3	4	4	5	4	4	5	4	5	5	4	4	4	2	4	4	4	3	3	3	2	5	4	5	4	3	4	4	5	5	5	5	5	5	4	3	4
1	37	20.1950922115531	2	1.62	53	5	3	2	3	1	2	3	4	4	4	4	4	4	4	4	5	5	3	4	4	4	4	4	4	4	4	4	5	4	4	4	4	4	4	2	4	4	4	4	4	4	3	3	4
1	31	20.4467420238417	1	1.61	53	4	4	4	4	2	4	3	3	3	3	4	4	4	4	4	4	4	4	3	3	4	3	4	3	4	4	4	4	3	4	2	2	4	3	3	4	4	4	4	4	4	4	4	4
1	22	20.703125	1	1.6	53	4	4	3	4	2	4	4	4	5	5	5	5	5	5	3	5	5	4	4	4	3	3	4	5	4	3	3	5	2	2	3	2	4	4	3	5	5	4	5	5	4	4	4	4
1	23	20.703125	1	1.6	53	3	4	4	5	1	5	4	2	5	5	5	5	5	5	5	5	5	4	5	5	5	5	5	5	4	3	4	5	5	4	5	4	4	5	5	5	5	4	5	5	5	5	5	5
1	29	20.703125	1	1.6	53	4	4	4	5	1	4	3	3	4	4	4	4	4	5	4	5	5	4	4	4	4	4	4	5	4	4	4	5	5	4	5	2	4	4	4	4	5	4	4	4	5	5	5	5
1	32	20.703125	1	1.6	53	5	4	5	5	2	1	3	1	4	5	4	5	5	5	5	5	5	4	5	1	3	3	5	5	5	3	4	5	5	5	4	3	3	4	1	5	5	5	5	5	5	5	5	5
1	38	20.703125	2	1.6	53	4	3	3	2	4	2	2	4	3	5	2	3	3	3	4	4	5	3	2	2	4	2	2	4	3	4	3	3	4	4	4	2	3	2	4	3	3	3	3	2	3	2	3	3
1	50	20.703125	1	1.6	53	4	4	4	4	2	4	4	2	4	4	4	4	4	4	4	4	4	4	4	4	4	4	4	4	4	2	3	4	4	4	4	4	2	4	4	5	5	4	5	5	5	5	5	5
1	58	20.703125	2	1.6	53	3	4	4	4	2	4	3	2	4	3	3	4	4	4	4	4	4	4	4	4	4	4	4	4	4	4	4	4	4	3	3	4	4	4	2	4	4	4	4	4	4	3	4	4
1	29	20.9643605870021	1	1.59	53	4	4	4	4	4	3	2	4	5	4	2	4	4	2	4	5	5	4	5	5	5	5	4	3	4	4	4	4	4	3	3	4	4	4	4	4	4	5	4	4	3	3	4	4
1	49	21.2305720237141	1	1.58	53	4	4	4	4	2	4	3	2	4	4	4	4	4	4	4	2	3	3	4	4	5	4	4	4	5	4	4	4	4	4	4	4	4	4	4	4	4	4	4	4	4	5	4	4
1	23	21.5018864862672	1	1.57	53	4	2	3	2	4	2	3	1	3	3	1	2	3	2	2	1	1	1	2	4	3	1	2	1	2	3	2	3	2	3	1	1	2	1	1	2	3	3	3	3	2	2	1	2
1	34	21.7784352399737	2	1.56	53	4	4	4	3	2	4	4	2	5	5	5	5	5	5	4	5	5	4	5	4	5	4	5	4	5	5	5	5	4	4	4	4	5	5	4	5	5	4	5	5	5	5	5	5
1	61	21.7784352399737	2	1.56	53	6	3	3	5	3	4	2	2	4	3	4	3	4	5	3	4	5	4	3	4	4	3	4	2	4	4	5	4	3	3	2	4	4	3	4	4	4	3	3	3	3	3	3	3
1	31	22.3477820880418	1	1.54	53	5	3	3	5	4	2	4	3	4	4	3	4	5	4	4	1	3	4	4	4	5	4	4	5	5	5	5	4	5	4	5	5	4	4	2	3	4	5	4	4	4	1	1	4
1	38	22.640864624717	1	1.53	53	4	3	3	4	2	3	3	4	4	5	4	4	4	4	5	5	4	4	4	4	2	4	4	4	5	5	4	4	5	5	5	4	4	4	4	5	4	4	4	5	4	5	5	4
1	41	22.640864624717	2	1.53	53	4	5	5	4	2	2	2	2	4	3	3	4	4	4	4	4	5	2	2	4	4	4	4	4	4	4	4	4	2	2	3	2	2	2	4	4	4	4	4	3	4	3	4	4
1	28	22.9397506925208	2	1.52	53	4	3	4	3	5	4	4	2	3	4	3	4	3	2	3	4	4	4	2	3	3	2	3	2	4	4	4	2	3	4	2	2	4	3	3	3	3	3	3	3	3	3	3	3
1	46	24.8639519609683	1	1.46	53	5	3	1	4	3	5	5	2	4	5	5	3	5	5	3	5	5	3	3	5	4	3	2	1	3	3	2	5	4	3	3	4	3	2	5	4	4	4	4	4	4	4	3	4
1	38	17.9930795847751	1	1.7	52	5	3	3	3	4	4	4	1	3	5	1	3	4	2	4	5	4	3	4	4	3	2	4	2	3	4	4	2	3	3	3	3	4	4	4	4	3	3	3	4	3	3	3	3
1	22	18.645344042454	1	1.67	52	3	3	3	3	4	4	3	2	3	3	1	3	3	2	5	2	2	3	2	4	5	4	5	3	3	3	3	4	2	5	4	3	3	2	4	2	3	3	3	2	3	3	2	4
1	20	18.8706633763972	1	1.66	52	4	3	2	2	5	4	2	2	1	1	2	1	2	2	4	1	1	2	1	4	2	1	3	4	1	1	1	2	3	3	2	2	2	2	3	2	1	2	2	3	1	2	2	1
1	35	19.1000918273646	2	1.65	52	5	3	3	3	2	4	4	3	4	4	4	4	5	5	4	4	4	4	4	4	4	4	4	4	4	4	4	4	3	2	3	4	4	4	4	5	4	4	4	4	4	4	5	4
1	37	19.1000918273646	2	1.65	52	5	5	5	5	1	3	4	5	4	4	5	4	5	5	4	5	5	4	4	3	4	4	5	5	3	4	3	5	4	3	4	3	3	4	4	5	4	4	5	5	5	3	5	5
1	48	19.3337299226651	1	1.64	52	5	2	2	2	4	4	5	3	4	3	4	3	4	4	5	4	2	2	5	4	3	4	4	3	4	3	3	5	2	4	4	2	3	2	4	3	4	4	3	2	4	4	4	4
1	32	19.5716812826979	1	1.63	52	4	2	2	2	2	4	4	5	3	2	3	3	2	2	4	4	4	2	3	5	4	4	4	4	3	3	2	4	4	4	4	2	3	3	4	3	3	4	2	3	2	3	3	3
1	33	19.5716812826979	2	1.63	52	5	5	5	4	2	2	2	4	4	4	4	4	3	4	4	4	4	4	4	3	4	4	4	3	4	4	4	2	4	4	4	3	4	4	3	5	5	5	4	4	4	4	4	4
1	25	19.8140527358634	1	1.62	52	4	4	4	4	2	3	3	4	4	4	4	4	5	4	4	4	5	4	4	3	4	4	4	4	4	3	3	4	3	2	3	3	4	4	2	5	4	5	4	5	5	5	4	4
1	26	19.8140527358634	1	1.62	52	5	4	4	5	1	4	4	2	4	3	3	4	5	5	4	5	5	4	5	5	5	2	4	4	4	4	4	2	4	4	4	4	4	4	4	4	4	5	5	4	4	2	3	4
1	40	19.8140527358634	2	1.62	52	4	5	5	5	1	3	3	2	5	4	3	5	5	5	5	5	5	3	4	3	4	4	5	3	5	4	4	5	5	4	4	4	4	4	3	4	4	3	4	4	4	4	4	4
1	43	19.8140527358634	2	1.62	52	5	2	2	3	3	2	2	2	3	3	3	4	4	3	2	5	3	4	4	4	2	4	4	2	3	3	4	4	3	2	5	4	4	2	2	3	3	3	2	4	3	3	4	2
1	43	19.8140527358634	1	1.62	52	4	5	5	5	2	5	4	2	5	4	5	5	5	5	5	5	5	5	4	4	4	4	4	3	4	4	4	3	4	4	3	4	3	4	3	4	5	5	5	4	5	4	4	5
1	44	20.0609544384862	1	1.61	52	4	5	5	5	1	5	5	2	5	5	4	5	5	5	5	5	5	5	4	1	4	4	5	5	4	3	4	5	5	4	5	3	4	4	5	5	5	4	5	5	5	5	4	5
1	62	20.31	2	1.6	52	4	4	4	4	2	4	3	4	4	4	4	4	4	4	4	4	4	4	2	4	4	4	4	4	4	4	4	4	4	4	4	4	4	4	4	5	4	5	4	5	5	5	5	5
1	33	20.5688066136624	2	1.59	52	4	5	5	5	1	4	4	2	4	4	5	4	5	5	5	5	5	5	5	3	5	4	5	5	5	5	5	5	5	5	5	5	5	5	3	4	4	4	4	5	4	5	4	4
1	42	20.5688066136624	2	1.59	52	3	5	5	4	3	4	4	1	4	2	4	4	5	2	4	3	3	2	4	4	5	4	5	4	5	3	5	2	2	2	2	4	3	3	4	5	4	4	5	3	4	4	5	3
1	30	20.829995193078	2	1.58	52	5	4	5	4	3	3	3	2	4	5	4	4	4	4	4	4	4	4	3	4	4	3	4	3	4	5	4	4	4	3	3	4	4	4	4	5	4	5	4	4	5	5	5	4
1	66	20.829995193078	1	1.58	52	3	5	5	5	1	5	5	2	5	5	4	5	5	5	4	5	5	4	4	4	4	4	5	4	4	3	4	4	4	3	3	4	5	5	4	5	5	3	4	4	4	4	4	4
1	39	21.0961905148282	2	1.57	52	5	4	4	4	2	4	4	4	4	3	4	4	4	4	3	4	4	2	4	4	5	5	4	4	5	4	4	5	4	4	4	4	4	4	3	3	3	4	4	4	4	4	5	4
1	24	21.3675213675214	1	1.56	52	4	3	3	4	3	3	3	2	3	3	2	3	4	2	4	4	5	4	4	5	3	3	4	3	3	2	2	4	4	4	4	2	2	4	4	4	3	4	3	4	3	4	3	3
1	25	21.3675213675214	2	1.56	52	5	4	2	2	3	4	3	2	4	4	1	4	3	2	5	5	5	5	4	3	5	1	4	4	3	2	1	2	4	4	4	2	3	4	1	4	4	5	3	4	3	4	3	4
1	40	23.1111111111111	1	1.5	52	4	3	2	3	4	3	4	2	3	3	2	3	2	2	4	5	5	4	4	4	3	2	4	3	2	2	2	3	4	4	3	3	2	4	4	4	3	2	2	4	2	2	2	3
1	28	16.4643595041322	1	1.76	51	5	4	4	5	1	1	4	5	4	4	4	4	4	4	4	5	4	4	5	5	2	4	4	4	5	5	4	4	4	4	4	4	5	4	4	4	4	5	5	4	5	4	5	5
1	18	17.6470588235294	1	1.7	51	3	2	2	2	5	5	3	1	3	4	4	3	5	4	5	1	2	2	1	5	4	1	5	1	2	5	3	5	5	5	1	5	4	1	5	3	3	5	3	2	3	4	2	2
1	38	18.2867797339453	2	1.67	51	4	5	5	5	1	3	3	1	5	5	5	5	5	5	5	5	5	5	5	5	5	5	5	5	5	5	5	5	5	5	5	5	5	5	3	5	4	5	5	5	5	4	5	5
1	21	18.9619274241523	1	1.64	51	3	5	5	5	1	5	4	4	5	4	4	5	5	5	5	5	5	5	5	5	4	5	4	5	5	4	5	5	5	5	5	5	5	5	4	5	5	5	5	5	5	3	5	5
1	25	19.1953027964922	2	1.63	51	4	5	5	5	1	4	4	4	5	5	4	5	5	5	5	5	5	4	5	5	4	5	4	5	5	4	5	5	5	5	5	5	4	5	3	4	4	5	4	5	4	4	5	4
1	28	19.6751668531307	2	1.61	51	4	4	4	4	2	4	4	4	4	4	3	3	4	4	3	2	4	3	4	4	5	4	4	4	5	4	5	4	2	2	2	4	5	4	4	4	4	4	4	4	4	4	5	4
1	39	19.921875	1	1.6	51	4	5	5	5	1	4	4	5	5	5	4	5	5	5	5	5	5	5	5	5	5	5	5	5	5	5	5	5	5	5	5	5	5	5	5	5	5	5	5	5	5	5	5	5
1	33	20.1732526403228	2	1.59	51	4	5	5	5	1	4	5	3	5	5	5	5	5	5	5	5	5	4	3	3	4	3	5	5	5	5	5	5	3	4	4	5	4	3	5	4	5	4	4	4	5	4	5	5
1	28	20.956607495069	2	1.56	51	5	4	4	4	2	4	4	2	4	4	4	4	4	4	4	5	4	4	4	4	4	4	3	4	4	4	4	4	4	4	4	4	3	4	4	4	4	4	4	4	4	4	4	4
1	19	21.2278876170656	1	1.55	51	3	3	3	4	4	3	3	4	3	4	2	4	4	2	5	5	5	4	4	4	4	2	4	3	4	4	3	4	5	4	4	4	4	4	3	4	4	4	4	4	4	4	3	3
1	27	17.3010380622837	1	1.7	50	4	2	2	2	4	2	2	2	2	3	2	2	2	4	2	4	3	2	2	4	2	2	3	2	3	3	3	2	2	3	3	2	3	3	4	3	2	3	2	3	2	3	3	3
1	33	17.3010380622837	2	1.7	50	5	5	5	5	1	5	5	2	5	5	4	4	3	4	4	5	5	5	5	5	5	4	5	5	5	5	4	5	4	5	4	5	4	4	3	4	4	4	4	4	5	4	5	5
1	23	17.7154195011338	1	1.68	50	4	3	3	2	2	4	4	4	4	4	4	3	4	4	2	5	5	4	4	5	4	4	4	4	4	4	4	4	3	3	2	2	4	5	4	5	4	4	4	4	4	4	3	4
1	26	17.7154195011338	1	1.68	50	4	4	4	4	3	5	4	5	5	5	5	5	5	5	5	5	5	4	5	5	5	5	5	5	4	4	4	5	4	3	5	5	5	4	5	5	5	5	4	5	5	5	5	5
1	19	17.9282154254366	1	1.67	50	3	4	4	4	3	4	4	4	3	4	2	4	4	2	4	3	2	2	2	4	4	4	4	4	5	5	5	3	4	4	4	4	4	3	4	4	3	4	4	3	4	4	3	4
1	31	17.9282154254366	2	1.67	50	4	4	4	4	3	3	3	2	4	4	4	4	4	4	4	5	5	4	4	3	4	4	4	4	4	3	3	4	4	4	3	4	4	4	3	4	4	4	4	4	4	3	4	4
1	41	18.3654729109275	2	1.65	50	4	4	4	4	2	2	3	2	4	4	4	4	4	4	4	5	4	4	4	4	4	2	4	3	3	3	3	4	4	3	3	2	3	2	4	5	4	4	4	4	5	3	3	4
1	31	18.5901249256395	2	1.64	50	4	5	5	5	2	4	3	4	5	4	5	5	4	4	5	4	5	4	3	5	5	5	5	5	5	5	5	3	5	5	5	4	5	4	5	5	5	4	5	5	5	5	5	5
1	42	18.5901249256395	1	1.64	50	4	4	4	4	3	3	4	2	3	4	2	4	3	4	4	5	4	4	4	3	4	4	4	3	4	5	4	4	4	5	4	4	4	3	3	5	5	4	5	5	5	5	4	5
1	21	18.8189243102864	1	1.63	50	3	3	3	3	2	4	4	2	5	5	5	3	4	4	5	1	2	2	1	4	5	5	4	5	4	4	4	5	5	5	5	4	4	2	4	3	5	5	4	3	5	5	4	5
1	31	19.0519737844841	2	1.62	50	4	3	2	3	4	5	4	3	2	2	3	4	5	4	3	4	4	3	4	4	2	2	3	2	3	3	3	2	2	2	2	2	3	3	3	3	3	4	3	3	3	3	3	3
1	31	19.2893792677752	1	1.61	50	5	3	4	2	4	2	2	2	3	4	4	4	4	2	4	3	5	3	3	3	2	2	3	2	3	3	3	2	2	4	3	4	4	3	2	3	3	3	3	3	3	3	2	3
1	25	19.53125	1	1.6	50	4	3	3	4	2	2	2	2	2	4	2	3	3	4	2	2	2	3	2	3	4	4	4	4	4	4	4	3	4	3	4	4	4	3	2	3	3	4	3	2	3	3	3	3
1	38	19.53125	1	1.6	50	5	4	4	4	2	4	4	4	4	4	5	4	5	5	4	4	4	4	4	4	4	4	4	4	4	4	4	4	4	4	4	4	4	4	4	5	5	5	5	4	5	5	5	5
1	40	19.53125	1	1.6	50	3	4	4	4	2	4	4	3	4	4	4	4	4	4	4	4	4	4	4	4	3	4	4	4	4	4	4	3	4	4	4	4	4	4	3	4	4	4	4	4	4	4	4	4
1	50	19.53125	1	1.6	50	4	4	4	4	2	2	2	3	4	4	4	4	4	4	4	4	4	4	4	4	4	2	4	4	4	4	4	4	4	4	3	4	4	4	3	5	4	5	5	5	5	4	4	4
1	33	20.5456936226167	2	1.56	50	4	3	3	2	4	3	2	4	2	2	3	3	4	2	2	5	4	3	2	4	4	4	4	4	3	3	3	4	4	4	4	4	4	3	3	4	3	3	3	2	3	2	4	3
1	35	20.8116545265349	1	1.55	50	4	3	3	3	2	3	4	2	4	2	3	3	4	5	4	5	5	3	5	5	4	4	4	5	3	1	1	5	5	4	3	3	2	3	5	4	4	4	3	4	4	3	2	4
1	43	20.8116545265349	2	1.55	50	4	4	4	4	1	2	4	4	4	4	4	4	4	4	4	4	4	4	4	4	4	4	4	4	4	4	4	4	4	4	4	4	4	4	4	4	4	4	4	3	4	4	4	4
1	32	21.0828132906055	1	1.54	50	5	3	4	4	2	4	4	4	4	4	4	4	4	4	4	4	4	4	4	4	4	4	4	4	4	4	4	4	4	4	4	4	4	4	3	4	4	4	4	4	4	4	3	4
1	35	22.2222222222222	1	1.5	50	5	2	2	3	3	2	2	3	2	3	2	3	2	2	3	3	4	3	3	2	2	2	3	3	3	2	2	3	2	2	4	2	3	3	3	3	2	3	2	3	2	2	1	2
1	44	17.5696511169278	1	1.67	49	4	4	3	4	2	4	4	4	4	3	4	4	4	4	4	5	5	3	4	4	3	3	4	3	4	4	3	4	4	3	3	3	3	4	3	4	4	4	4	4	4	4	4	4
1	20	18.2183224271267	1	1.64	49	4	3	4	4	3	4	4	3	3	5	3	4	3	2	2	4	4	3	3	3	5	3	3	3	4	3	4	3	3	2	3	3	4	4	3	3	3	4	3	5	4	4	5	3
1	36	19.140625	2	1.6	49	5	4	3	4	2	3	4	3	4	5	3	4	4	4	3	2	4	3	2	4	4	4	4	4	3	3	3	4	2	3	4	4	3	2	3	3	4	4	4	2	3	4	4	4
1	37	19.6282647011697	1	1.58	49	5	4	4	5	1	3	4	2	4	4	5	4	5	5	5	5	5	5	5	2	5	5	5	5	5	5	5	5	5	5	5	5	5	5	3	5	5	5	5	5	5	5	5	5
1	49	19.6282647011697	2	1.58	49	4	5	5	5	2	4	4	1	5	5	4	5	4	3	5	5	5	5	2	3	4	4	5	4	5	5	4	4	4	4	4	4	5	3	4	5	5	4	4	4	4	4	5	4
1	21	19.8791026005112	1	1.57	49	3	4	3	4	1	4	4	4	4	4	5	4	5	5	5	5	5	4	4	4	5	3	4	4	4	4	4	4	5	4	4	5	4	4	4	4	5	4	5	4	5	5	4	4
1	20	19.1015625	1	1.6	48.9	3	4	5	4	3	4	4	3	5	5	5	5	5	3	4	3	4	4	5	5	5	3	4	3	5	5	5	5	2	3	3	5	3	5	5	5	4	5	5	5	5	5	5	5
1	30	17.0068027210884	2	1.68	48	5	3	4	4	3	2	3	3	4	3	4	4	4	4	4	5	5	3	3	4	4	4	3	4	3	2	2	4	4	3	3	3	2	3	2	4	4	4	4	3	4	4	3	4
1	21	18.066167337875	1	1.63	48	4	3	3	3	3	3	3	3	3	4	2	3	3	5	3	5	5	3	4	3	5	5	5	5	4	5	4	4	4	4	4	4	4	4	3	4	3	4	3	4	3	3	4	4
1	45	18.066167337875	1	1.63	48	5	4	4	4	3	4	4	4	4	3	2	4	4	4	4	5	5	4	4	4	4	2	4	4	3	4	2	4	4	2	3	4	3	4	4	5	3	4	4	4	5	4	5	4
1	25	18.75	2	1.6	48	5	4	4	4	2	4	3	2	4	4	3	4	4	5	4	4	4	4	3	4	3	3	4	3	4	4	3	3	4	3	4	4	4	3	3	4	4	4	4	4	4	4	4	4
1	23	18.9865907203038	1	1.59	48	3	3	3	3	4	2	2	4	3	2	1	2	2	3	4	4	5	2	1	2	5	5	4	5	4	3	3	4	1	2	2	4	2	2	2	3	3	3	3	2	2	2	2	3
1	25	19.4734066290722	1	1.57	48	5	3	5	2	5	3	1	3	4	3	3	4	4	5	3	5	3	2	2	5	4	4	4	3	3	4	4	2	2	2	2	4	4	2	4	2	4	4	4	2	3	4	4	4
1	48	19.4734066290722	2	1.57	48	4	4	4	4	1	4	5	5	4	4	4	4	5	5	4	5	5	4	4	3	4	4	4	4	4	4	4	5	5	4	4	4	4	4	4	5	4	5	5	5	5	5	5	5
1	39	20.2395007589813	2	1.54	48	4	5	5	5	1	1	4	5	5	5	5	5	5	5	5	5	5	5	5	5	5	5	5	5	5	4	5	5	5	5	5	5	5	5	5	5	4	4	5	5	5	5	5	5
1	26	20.5049339997437	2	1.53	48	5	4	4	4	4	3	4	2	4	4	3	4	4	4	4	5	5	3	3	4	5	5	4	4	4	3	4	4	4	4	5	4	4	3	4	4	4	4	4	3	4	4	4	4
1	29	18.8271110398974	1	1.58	47	5	4	4	5	3	2	2	2	4	4	2	4	2	3	4	5	5	4	3	2	4	2	4	3	4	4	4	4	4	2	3	4	4	2	3	4	4	4	3	3	4	4	4	4
1	32	19.0677106576332	1	1.57	47	5	4	4	5	3	4	2	2	4	4	3	3	4	4	4	5	5	4	4	4	4	5	4	5	4	4	4	5	5	4	5	5	4	4	4	4	4	4	4	4	4	4	4	4
1	35	19.0677106576332	2	1.57	47	4	3	3	4	2	2	2	2	3	2	3	3	5	2	4	1	3	1	5	5	4	4	4	3	3	3	2	3	5	4	5	4	4	4	2	3	3	4	3	4	3	3	2	4
1	20	19.3129520052597	1	1.56	47	3	4	5	4	2	2	4	1	4	4	3	5	4	5	4	5	4	4	4	5	5	2	5	3	4	5	5	5	5	4	3	5	5	4	2	5	4	5	5	4	5	4	5	5
1	37	20.077747874749	1	1.53	47	5	4	4	4	2	4	4	2	4	4	4	4	4	4	4	4	4	4	4	5	4	3	4	3	4	3	3	4	4	4	3	4	4	4	5	4	4	4	4	4	4	4	4	4
1	21	20.8888888888889	1	1.5	47	3	3	2	2	4	2	3	4	2	4	1	5	1	1	2	3	4	3	4	3	3	3	3	4	2	4	3	3	2	4	4	2	2	4	5	2	3	3	4	3	3	2	2	3
1	54	20.7555555555556	2	1.5	46.7	5	5	5	5	2	4	3	4	5	4	3	4	5	3	4	5	5	5	5	2	4	3	5	4	4	3	4	3	3	3	3	3	3	5	2	5	4	5	4	4	5	4	4	4
1	22	17.1029149315883	1	1.64	46	3	3	2	2	3	4	4	3	3	3	3	2	4	2	4	3	4	2	2	4	4	2	3	2	2	4	3	3	2	4	4	3	3	2	5	3	3	3	3	3	2	3	1	3
1	29	17.96875	2	1.6	46	5	5	5	4	1	3	3	4	5	5	5	5	5	5	5	5	5	5	5	5	5	3	4	3	4	3	4	5	5	4	5	3	3	3	5	5	5	4	4	5	5	5	5	5
1	30	17.96875	2	1.6	46	5	5	5	5	1	5	5	3	5	5	4	5	5	2	5	5	5	5	4	4	3	4	4	4	4	3	4	4	4	4	4	3	3	4	4	5	5	5	5	5	5	5	5	5
1	35	17.96875	1	1.6	46	4	3	3	4	2	2	2	2	4	4	4	4	4	4	3	5	5	5	3	4	3	3	3	4	4	3	3	5	3	4	4	3	3	3	4	4	4	4	4	3	4	4	3	4
1	31	19.1467221644121	2	1.55	46	5	5	5	5	1	5	3	5	5	5	5	5	5	5	5	5	5	5	2	5	5	4	5	4	1	4	5	5	5	5	5	5	5	5	4	5	5	5	5	5	5	5	5	5
1	38	19.6505617497544	2	1.53	46	5	3	3	3	3	4	4	2	3	4	2	3	4	4	4	2	2	3	2	4	3	2	3	3	3	2	3	4	4	4	3	2	3	2	4	3	3	3	3	3	3	3	3	3
1	34	21.0007304601899	1	1.48	46	4	3	4	4	4	4	3	2	2	3	1	2	1	1	1	5	5	4	5	5	5	2	4	4	3	2	1	1	2	1	3	1	1	5	1	5	2	3	1	4	2	1	2	2
1	39	15.5709342560554	2	1.7	45	5	4	4	3	2	4	4	2	4	3	4	4	2	4	4	5	5	4	4	5	4	3	4	2	4	3	3	4	4	4	4	4	4	4	3	5	5	5	5	4	5	5	5	5
1	38	18.2563187147552	2	1.57	45	4	5	5	5	1	3	3	4	5	5	5	5	5	5	5	5	5	4	3	5	4	5	4	4	4	3	5	5	3	3	3	3	4	2	5	5	5	5	5	4	5	4	5	5
1	37	18.7304890738814	2	1.55	45	4	3	3	3	3	4	4	2	4	3	4	3	4	4	3	2	3	3	3	3	4	3	3	3	3	3	3	4	3	3	3	3	4	3	4	4	4	3	4	4	4	2	5	4
1	54	18.7304890738814	2	1.55	45	3	5	5	5	4	5	4	4	2	4	2	3	3	2	4	5	4	4	4	2	4	4	4	4	4	3	3	4	3	3	3	2	3	4	3	4	3	3	3	4	4	3	4	3
1	25	18.9745319615449	2	1.54	45	5	4	4	4	2	4	3	3	4	5	3	4	4	4	4	5	2	5	5	3	5	3	5	3	5	4	4	4	4	4	4	4	4	5	5	5	5	5	5	5	5	5	5	5
1	21	19.2233756247597	2	1.53	45	4	4	4	2	1	3	3	2	4	4	4	4	3	4	4	4	4	4	4	3	4	3	4	3	4	4	4	4	4	4	4	3	4	4	3	5	5	5	5	5	5	5	5	5
1	21	16.765736930346	1	1.62	44	3	2	3	2	5	4	3	3	2	3	2	1	1	2	2	3	3	2	2	5	1	1	3	4	1	1	2	1	2	3	2	2	2	5	4	3	2	4	2	3	1	2	1	3
1	43	17.6253805479891	2	1.58	44	4	4	4	4	2	4	5	3	4	3	4	3	5	4	4	5	4	4	3	3	4	2	4	3	4	3	5	5	4	4	3	4	3	4	3	4	5	5	4	4	5	5	5	5
1	41	18.5528756957328	1	1.54	44	5	4	4	4	2	3	3	4	4	3	4	4	5	5	4	5	5	3	4	4	4	3	3	3	5	4	4	5	5	4	3	4	4	3	3	4	4	4	4	3	4	4	4	4
1	27	18.3420475628268	1	1.54	43.5	5	4	4	4	1	4	3	4	4	4	4	4	5	3	4	3	3	4	2	5	4	4	4	4	4	4	4	5	5	4	5	3	5	3	5	4	5	4	4	3	5	4	5	5
1	38	16.1842749068463	2	1.63	43	4	3	3	2	4	5	5	3	3	4	5	4	4	1	5	5	4	3	4	5	5	5	4	4	5	5	5	4	5	5	5	5	5	3	5	4	4	4	4	3	4	5	5	4
1	42	17.224803717353	2	1.58	43	5	4	4	4	2	5	5	4	5	5	5	4	4	3	4	4	5	5	4	4	5	4	4	4	4	4	5	4	4	4	4	4	4	4	4	4	5	5	5	4	5	5	5	5
1	26	17.4449267718772	2	1.57	43	5	4	4	5	1	3	4	3	4	4	4	4	4	2	4	5	5	4	4	5	5	5	5	5	4	4	4	4	4	3	5	4	4	4	4	4	4	4	4	5	4	2	4	4
1	22	17.4817898022893	1	1.55	42	3	5	5	5	3	4	4	4	5	5	3	5	5	5	5	5	5	4	4	3	5	4	4	4	5	5	5	3	4	4	5	4	5	5	3	5	5	5	5	5	5	5	4	5
1	23	16.8474687705457	2	1.56	41	4	5	5	3	1	1	3	5	5	5	2	4	1	1	5	5	5	4	5	5	1	5	5	4	4	4	4	5	5	5	5	3	4	5	5	5	5	5	5	5	5	5	5	5
1	25	17.2879068982965	1	1.54	41	4	4	4	4	2	4	4	3	4	4	4	4	4	4	4	5	4	4	4	5	3	3	4	3	4	4	4	4	4	2	3	4	4	5	4	4	4	4	4	4	4	4	4	4
1	40	16.2278388575601	1	1.57	40	5	4	4	4	2	4	4	3	5	4	4	4	5	5	4	5	5	4	2	4	4	2	2	2	4	2	4	4	2	2	2	4	4	2	4	4	4	4	4	3	4	4	4	3
1	33	16.0145429362881	2	1.52	37	4	5	5	5	2	3	3	4	4	4	4	3	5	5	5	5	5	3	5	3	4	2	5	5	4	1	3	5	5	3	4	2	2	5	3	5	4	3	4	4	4	3	3	4
[truncated: 57 more columns]
